# Supplementary material for: Reducing the risk of false discovery enabling identification of biologically significant genome-wide methylation status using the HumanMethylation450 array
Source: BMC Genomics. 2014 Jan 22;15(1):51. doi: 10.1186/1471-2164-15-51 (PMC3943510; doi:10.1186/1471-2164-15-51)
Supplement: Supplementary file 2 — Additional file 2: A table containing all filtering information. (CSV 16 MB) [file 12864_2013_7006_MOESM2_ESM.csv]

probe	SNP+INDEL_count	Flag(discard/keep)	MultiMap	Indels	SNP-at-CpG	Repeat	WGBS_HM450K_GT_0.3	ProbeType	BisOK
cg01323672	0	keep	0	0	0	0	0	II	0
cg18372739	3	discard	0	0	1	0	0	I	0
cg27170458	0	keep	0	0	0	0	0	I	0
cg08000118	0	keep	0	0	0	0	0	II	0
cg20063906	0	keep	0	0	0	0	0	II	0
cg19376806	1	keep	0	0	0	0	0	II	1
cg19376807	0	keep	0	0	0	0	0	II	0
cg02952317	3	discard	0	0	1	1	0	II	0
cg07706463	0	keep	0	0	0	0	0	II	0
cg26977769	0	keep	0	0	0	0	0	II	0
cg27315157	3	keep	0	0	0	0	0	II	1
cg10272801	1	discard	0	0	0	0	0	I	0
cg05804037	3	keep	0	0	0	0	0	II	1
cg12403546	0	keep	0	0	0	0	0	I	0
cg14018690	0	keep	0	0	0	0	0	II	0
cg14018698	1	discard	0	0	0	0	0	I	0
cg03546712	1	discard	0	0	0	0	0	I	0
cg27315170	0	discard	1	0	0	0	0	II	0
cg18372740	0	keep	0	0	0	0	0	II	0
cg26977759	2	keep	0	0	0	0	0	II	1
cg07845093	2	discard	0	0	0	1	0	II	1
cg07706442	1	discard	0	0	0	0	0	I	0
cg05804047	2	keep	0	0	0	0	0	II	0
cg25367940	3	discard	1	0	1	0	0	II	1
cg01145317	2	keep	0	0	0	0	0	II	0
cg10782923	1	keep	0	0	0	0	0	II	0
cg19376823	3	discard	0	0	1	0	0	II	1
cg01311222	0	keep	0	0	0	0	0	II	0
cg01311227	0	keep	0	0	0	0	0	II	0
cg10630197	2	discard	0	0	0	0	0	I	0
cg11540534	5	discard	0	0	0	1	1	II	0
cg10927719	1	discard	0	0	0	0	0	I	0
cg09427429	0	keep	0	0	0	0	0	II	0
cg21356229	2	keep	0	0	0	0	0	II	0
cg14844756	0	keep	0	0	0	0	0	II	0
cg27315191	1	discard	0	0	0	0	0	I	0
cg21356233	1	discard	0	0	1	0	0	II	0
cg01145333	3	discard	0	0	0	1	0	II	2
cg26977737	1	keep	0	0	0	0	0	II	1
cg06570025	1	keep	0	0	0	0	0	II	0
cg02696798	1	keep	0	0	0	0	0	II	0
cg21356239	2	discard	0	0	1	0	0	II	1
cg07302051	0	keep	0	0	0	0	0	II	0
cg24091371	0	keep	0	0	0	0	0	I	0
cg08000102	3	discard	0	0	1	0	1	II	0
cg14844741	0	keep	0	0	0	0	0	II	0
cg13637269	2	discard	0	0	1	0	0	II	0
cg02696790	0	keep	0	0	0	0	0	II	0
cg00810519	1	discard	0	0	0	0	0	I	0
cg07163456	1	discard	0	0	0	0	1	II	0
cg22177451	0	discard	0	0	0	0	1	II	0
cg19376842	4	discard	0	0	1	0	0	II	1
cg19376844	2	keep	0	0	0	0	0	II	0
cg13964184	1	discard	0	0	1	0	0	I	0
cg01311285	2	keep	0	0	0	0	0	II	0
cg02952361	1	keep	0	0	0	0	0	II	0
cg07338836	0	keep	0	0	0	0	0	II	0
cg12956884	0	keep	0	0	0	0	0	II	0
cg08280861	1	keep	0	0	0	0	0	II	0
cg02696742	2	discard	0	0	0	0	0	I	0
cg07302069	1	discard	0	0	0	0	0	I	0
cg06400428	0	keep	0	0	0	0	0	I	0
cg00810529	3	discard	0	0	1	0	0	I	0
cg15888741	0	keep	0	0	0	0	0	I	0
cg18760496	2	discard	0	0	0	0	1	II	1
cg13964192	2	keep	0	0	0	0	0	II	0
cg03196097	1	keep	0	0	0	0	0	II	1
cg01788568	1	discard	0	0	0	0	0	I	0
cg24397995	0	keep	0	0	0	0	0	II	0
cg15118105	0	keep	0	0	0	0	0	II	0
cg01788572	0	keep	0	0	0	0	0	II	0
cg09427493	0	discard	1	0	0	0	0	I	0
cg14310975	2	discard	0	0	0	0	0	I	1
cg12459502	2	discard	0	0	0	0	1	II	0
cg03007121	1	discard	0	0	0	0	0	I	0
cg20633941	1	keep	0	0	0	0	0	II	1
cg18898763	1	keep	0	0	0	0	0	II	0
cg02952379	0	discard	0	0	0	1	0	II	0
cg02696763	0	keep	0	0	0	0	0	I	0
cg20063965	0	keep	0	0	0	0	0	II	0
cg22581353	0	keep	0	0	0	0	0	II	0
cg00554810	1	keep	0	0	0	0	0	II	0
cg22581352	0	keep	0	0	0	0	0	II	0
cg25367999	1	keep	0	0	0	0	0	II	0
cg20063963	1	discard	0	0	0	0	1	I	0
cg00474004	4	keep	0	0	0	0	0	II	2
cg07163475	2	discard	0	0	0	0	0	I	1
cg20633956	1	keep	0	0	0	0	0	II	0
cg07602659	1	keep	0	0	0	0	0	II	0
cg07706471	0	keep	0	0	0	0	0	I	0
cg27170427	0	keep	0	0	0	0	0	I	0
cg14310958	0	keep	0	0	0	0	0	II	0
cg00740465	1	keep	0	0	0	0	0	II	0
cg24977886	2	discard	0	0	0	0	0	I	0
cg12922289	7	keep	0	5	0	0	0	II	0
cg19376858	0	discard	1	0	0	0	0	I	0
cg20633959	0	discard	0	0	0	1	0	II	0
cg04919234	1	keep	0	0	0	0	0	II	1
cg19376851	0	keep	0	0	0	0	0	II	0
cg22581364	0	keep	0	0	0	0	0	II	0
cg21714610	0	keep	0	0	0	0	0	II	0
cg22581361	0	keep	0	0	0	0	0	II	0
cg01695791	3	discard	0	0	1	0	0	II	0
cg24977891	2	discard	0	0	1	1	1	II	0
cg06400446	1	discard	0	0	1	0	0	I	0
cg07163480	1	discard	0	0	1	0	0	II	0
cg22997238	0	keep	0	0	0	0	0	II	0
cg23755378	0	keep	0	0	0	0	0	II	0
cg03333757	1	keep	0	0	0	0	0	II	0
cg00554871	2	discard	0	0	1	0	0	II	0
cg18326021	0	keep	0	0	0	0	0	I	0
cg10122878	1	discard	0	0	0	1	0	II	1
cg01235100	2	keep	0	0	0	0	0	II	1
cg18326022	1	keep	0	0	0	0	0	I	1
cg27068012	0	keep	0	0	0	0	0	I	0
cg10122877	0	keep	0	0	0	0	0	II	0
cg13612847	1	keep	0	0	0	0	0	II	0
cg14208102	1	discard	0	0	1	0	1	II	0
cg03952724	2	keep	0	1	0	0	0	II	1
cg04510816	0	keep	0	0	0	0	0	II	0
cg04510815	1	discard	0	0	0	0	0	I	0
cg14208112	0	keep	0	0	0	0	0	II	0
cg02042467	2	discard	0	0	0	1	0	I	0
cg02952396	1	discard	0	0	0	0	0	I	0
cg07845011	0	discard	1	0	0	0	0	II	0
cg21356293	0	keep	0	0	0	0	0	II	0
cg01777403	0	keep	0	0	0	0	0	I	0
ch.10.410979F	0	keep	0	0	0	0	0	II	0
cg00474017	2	discard	0	0	0	0	0	I	0
cg01235116	1	discard	0	0	0	1	0	II	0
cg03952736	0	keep	0	0	0	0	0	II	0
cg03523193	1	discard	0	0	0	0	0	I	0
cg23665230	0	keep	0	0	0	0	0	II	0
cg09317752	0	keep	0	0	0	0	0	II	0
cg03523189	1	discard	0	0	0	1	0	II	0
cg04510807	0	keep	0	0	0	0	0	I	0
cg07602671	0	keep	0	0	0	0	0	I	0
cg24091315	3	discard	0	0	1	0	0	II	0
cg10782975	0	keep	0	0	0	0	0	II	0
cg03969182	0	discard	1	0	0	0	0	II	0
cg22997252	0	discard	0	0	0	0	1	I	0
cg05900140	0	discard	0	0	0	0	1	II	0
cg00554858	1	discard	0	0	1	0	0	II	0
cg03333776	0	keep	0	0	0	0	0	II	0
cg05828839	1	keep	0	0	0	0	0	I	1
cg24637252	0	discard	0	0	0	1	0	II	0
cg00474049	1	discard	0	0	0	0	0	I	0
cg23665216	0	keep	0	0	0	0	0	I	0
cg19360850	1	keep	0	0	0	0	0	II	1
cg19360852	0	keep	0	0	0	0	0	II	0
cg03523199	1	discard	0	0	0	0	0	I	0
cg09317772	1	discard	0	0	0	0	1	II	1
cg00474031	0	discard	0	0	0	1	0	II	0
cg12509357	0	keep	0	0	0	0	0	II	0
cg24637261	0	keep	0	0	0	0	0	II	0
cg09745307	1	discard	0	0	1	0	0	II	0
cg03287469	1	discard	0	0	0	0	1	I	0
cg09317774	1	discard	0	0	0	1	0	II	0
cg13952556	0	keep	0	0	0	0	0	II	0
cg00474039	2	discard	0	0	1	0	0	I	0
cg07602690	2	discard	0	0	1	0	0	I	0
cg16109778	0	keep	0	0	0	0	0	II	0
cg05900127	1	keep	0	0	0	0	0	II	0
cg05900122	2	discard	0	0	1	1	0	II	0
cg04510853	2	discard	0	0	1	0	0	II	1
cg20154264	0	keep	0	0	0	0	0	I	0
cg11540553	1	discard	0	0	0	0	0	I	0
cg18007127	3	discard	1	0	0	0	0	II	0
cg02545261	0	keep	0	0	0	0	0	II	0
cg12126423	3	discard	1	0	1	0	0	II	0
ch.17.73175810F	1	keep	0	0	0	0	0	II	0
cg01777433	0	keep	0	0	0	0	0	II	0
cg01323634	1	keep	0	0	0	0	0	II	0
cg11159234	1	discard	0	0	1	0	0	II	0
cg21402453	0	keep	0	0	0	0	0	II	0
cg14190740	0	keep	0	0	0	0	0	I	0
cg13584531	0	discard	0	0	0	1	0	II	0
cg12817840	1	keep	0	0	0	0	0	II	0
cg09317728	0	keep	0	0	0	0	0	II	0
cg12403575	1	keep	0	0	0	0	0	II	0
cg09427417	1	keep	0	0	0	0	0	II	0
cg13964105	0	keep	0	0	0	0	0	II	0
cg09246479	0	keep	0	0	0	0	0	I	0
cg03969138	0	keep	0	0	0	0	0	II	0
cg00898111	0	discard	0	0	0	0	1	II	0
cg21356259	1	keep	0	0	0	0	0	II	0
cg10927727	0	keep	0	0	0	0	0	II	0
cg16077125	2	keep	0	1	0	0	0	II	0
cg03333727	1	discard	0	0	1	1	0	I	0
cg26111327	1	keep	0	0	0	0	0	II	0
cg10540573	1	keep	0	0	0	0	0	II	0
cg00898102	3	discard	1	0	0	0	1	II	2
cg24531022	0	keep	0	0	0	0	0	I	0
cg13584541	0	keep	0	0	0	0	0	II	0
cg24233426	1	keep	0	0	0	0	0	II	0
cg04510874	1	keep	0	0	0	0	0	II	0
cg03287432	2	discard	0	0	0	0	1	II	0
cg20154287	0	keep	0	0	0	0	0	II	0
cg09745336	0	keep	0	0	0	0	0	II	0
cg08259313	0	keep	0	0	0	0	0	II	0
cg00566408	0	keep	0	0	0	0	0	II	0
cg10017843	1	keep	0	0	0	0	0	II	0
cg04510871	0	discard	0	0	0	1	0	I	0
cg16249454	1	keep	0	0	0	0	0	II	0
cg20715589	4	discard	0	0	0	0	0	I	0
cg22997262	1	keep	0	0	0	0	0	II	0
cg00474091	3	discard	0	0	1	1	1	II	0
cg11850468	0	discard	0	0	0	1	0	II	0
cg14208133	0	keep	0	0	0	0	0	II	0
cg04226138	0	keep	0	0	0	0	0	II	0
cg14190761	0	keep	0	0	0	0	0	I	0
cg01235172	1	discard	0	0	1	0	0	II	0
cg23665250	0	keep	0	0	0	0	0	I	0
cg10122865	0	keep	0	0	0	0	0	I	0
cg23604704	1	keep	0	0	0	0	0	II	1
cg00604935	0	keep	0	0	0	0	0	II	0
cg09818055	2	keep	0	0	0	0	0	II	0
cg25799109	2	keep	0	1	0	0	0	II	0
cg02630045	0	discard	1	0	0	0	1	I	0
cg16109731	0	keep	0	0	0	0	0	II	0
cg00474080	0	discard	1	0	0	0	0	I	0
cg07163401	0	keep	0	0	0	0	0	I	0
cg05828893	2	discard	0	0	1	0	1	II	0
cg24531009	1	keep	0	0	0	0	0	II	0
cg07571637	1	discard	0	0	0	0	0	I	0
cg07571638	0	keep	0	0	0	0	0	I	0
cg26392051	0	keep	0	0	0	0	0	I	0
cg02264038	1	discard	0	0	0	0	0	I	0
cg02557695	2	discard	0	0	1	0	0	I	1
cg03523104	0	keep	0	0	0	0	0	II	0
cg24637318	1	keep	0	0	0	0	0	II	0
cg04272969	0	keep	0	0	0	0	0	I	0
cg24637319	1	discard	0	0	1	0	0	I	0
cg02545222	0	keep	0	0	0	0	0	II	0
cg00604840	0	keep	0	0	0	0	0	II	0
cg00898026	0	keep	0	0	0	0	0	II	0
cg09291817	1	keep	0	0	0	0	0	II	0
cg09439093	0	keep	0	0	0	0	0	II	0
cg03908688	2	keep	0	0	0	0	0	II	0
cg03969219	0	keep	0	0	0	0	0	II	0
cg15474140	0	keep	0	0	0	0	0	I	0
cg09291824	1	keep	0	0	0	0	0	II	0
cg07179457	2	discard	0	0	1	1	0	I	0
cg00566431	0	keep	0	0	0	0	0	I	0
cg01235197	1	keep	0	0	0	0	0	II	0
cg16028578	0	keep	0	0	0	0	0	I	0
cg26392102	4	discard	1	0	0	0	0	II	2
cg23604683	1	keep	0	1	0	0	0	II	0
cg00822007	0	keep	0	0	0	0	0	II	0
cg15529950	1	keep	0	0	0	0	0	II	0
cg24637308	0	keep	0	0	0	0	0	I	0
cg22892110	1	keep	0	0	0	0	0	II	0
cg04226232	1	discard	0	0	1	0	1	II	0
cg04395977	0	keep	0	0	0	0	0	I	0
cg17639059	0	keep	0	0	0	0	0	II	0
cg27068095	1	discard	1	0	0	0	0	II	0
cg18419576	0	keep	0	0	0	0	0	II	0
cg25489105	3	discard	0	0	1	0	0	II	0
cg03908676	0	keep	0	0	0	0	0	II	0
cg04395970	0	discard	0	0	0	0	1	II	0
cg09291834	0	keep	0	0	0	0	0	I	0
cg20154222	1	keep	0	0	0	0	0	II	1
cg10122910	2	discard	0	0	0	0	0	I	0
cg18349516	2	keep	0	0	0	0	0	II	0
cg15993674	0	keep	0	0	0	0	0	II	0
cg24105933	0	keep	0	0	0	0	0	II	0
cg03523122	0	keep	0	0	0	0	0	I	0
cg25820971	2	discard	0	0	0	0	0	I	0
cg21449597	2	discard	0	0	1	0	0	II	0
cg03523129	2	keep	0	1	0	0	0	II	1
cg19360907	2	discard	0	0	1	1	0	II	0
cg17639046	0	keep	0	0	0	0	0	II	0
cg17639056	0	keep	0	0	0	0	0	I	0
cg20909017	1	keep	0	0	0	0	0	II	1
cg02125614	1	discard	0	0	0	0	0	I	0
cg00604859	1	keep	0	0	0	0	0	II	0
cg07088414	0	discard	0	0	0	1	0	II	0
cg16028555	0	keep	0	0	0	0	0	II	0
cg27360685	1	keep	0	0	0	0	0	II	0
cg16060635	1	keep	0	0	0	0	0	I	1
cg04395954	2	keep	0	0	0	0	0	II	1
cg03523119	1	discard	0	0	1	0	0	II	0
cg14182730	5	discard	0	0	1	1	0	II	1
cg09818081	1	discard	0	0	0	0	0	I	0
cg10017888	0	keep	0	0	0	0	0	I	0
cg00822030	6	discard	0	3	1	0	0	I	0
cg07088427	0	keep	0	0	0	0	0	II	0
cg10122932	0	keep	0	0	0	0	0	II	0
cg26053881	1	discard	0	0	1	0	0	II	0
cg07242414	3	keep	0	1	0	0	0	II	1
cg15310492	1	discard	0	0	0	0	0	I	0
cg02557652	0	keep	0	0	0	0	0	II	0
cg07088430	0	discard	0	0	0	1	0	I	0
cg12760368	3	discard	0	2	0	1	0	II	0
cg02264079	0	keep	0	0	0	0	0	I	0
cg23771366	0	keep	0	0	0	0	0	II	0
cg16077086	3	discard	0	0	0	0	0	I	0
cg24637364	0	keep	0	0	0	0	0	I	0
cg16109680	1	keep	0	0	0	0	0	II	0
cg20909078	0	keep	0	0	0	0	0	II	0
cg14182758	4	discard	0	0	1	0	0	II	0
cg02264082	0	keep	0	0	0	0	0	I	0
cg00898059	4	keep	0	0	0	0	0	II	0
cg14756878	0	keep	0	0	0	0	0	II	0
cg07242427	1	keep	0	0	0	0	0	II	0
cg24637349	1	discard	0	0	0	0	1	II	0
cg07242429	1	keep	0	0	0	0	0	II	0
cg07242422	0	keep	0	0	0	0	0	I	0
cg12509344	2	keep	0	0	0	0	0	II	0
cg17762073	0	keep	0	0	0	0	0	I	0
cg01323706	1	keep	0	0	0	0	0	II	0
cg05967001	1	keep	0	0	0	0	0	II	0
cg16028599	1	keep	0	0	0	0	0	II	0
cg18007177	5	discard	1	1	0	0	0	II	2
cg11159295	1	keep	0	0	0	0	0	II	1
cg26053864	1	keep	0	0	0	0	0	II	0
cg18233311	0	keep	0	0	0	0	0	II	0
cg03546687	2	discard	0	0	1	0	1	II	0
cg19360937	2	discard	0	0	1	0	0	II	1
cg26053872	2	discard	0	0	1	0	0	II	0
cg11159299	1	discard	0	0	0	1	0	II	1
cg18267943	1	keep	0	0	0	0	0	II	0
cg04156581	0	keep	0	0	0	0	0	II	0
cg00566492	0	keep	0	0	0	0	0	I	0
cg19360930	0	keep	0	0	0	0	0	II	0
cg22980079	2	keep	0	0	0	0	0	II	1
cg25489169	1	discard	0	0	0	0	0	I	0
cg24426072	0	keep	0	0	0	0	0	I	0
cg20154206	1	discard	0	0	1	0	0	II	0
cg26053876	2	discard	0	0	1	0	0	II	0
cg16077055	1	keep	0	1	0	0	0	II	0
cg08259276	3	discard	0	1	1	1	0	II	1
cg09291896	1	discard	0	0	0	1	0	II	0
cg09439002	1	discard	0	0	1	0	0	II	0
cg24547060	1	discard	0	0	1	0	0	I	0
cg08926253	0	keep	0	0	0	0	0	II	0
cg14326009	1	keep	0	1	0	0	0	II	0
cg05355436	1	keep	0	0	0	0	0	II	0
cg01695892	1	keep	0	0	0	0	0	II	0
cg19524238	2	discard	0	0	0	0	0	I	1
cg12760327	0	keep	0	0	0	0	0	I	0
cg14018731	0	keep	0	0	0	0	0	I	0
cg12459514	0	keep	0	0	0	0	0	II	0
cg26053840	1	keep	0	0	0	0	0	II	0
cg14018735	1	keep	0	0	0	0	0	II	1
cg03546673	0	keep	0	0	0	0	0	II	0
cg11998497	0	keep	0	0	0	0	0	II	0
cg14310935	0	discard	0	0	0	1	0	I	0
cg26939946	0	keep	0	0	0	0	0	II	0
cg23771329	0	keep	0	0	0	0	0	I	0
cg03277658	0	keep	0	0	0	0	0	II	0
cg08985853	0	keep	0	0	0	0	0	II	0
cg09439010	1	discard	0	0	0	1	0	II	1
cg17778883	0	keep	0	0	0	0	0	II	0
cg10272885	2	discard	0	0	0	0	0	I	0
cg18760502	1	keep	0	0	0	0	0	II	0
cg01145284	1	discard	0	0	1	0	0	II	0
cg03277652	0	keep	0	0	0	0	0	I	0
cg05916059	1	discard	0	0	1	0	1	II	0
cg17778888	1	discard	0	0	0	0	0	I	0
cg09472953	0	keep	0	0	0	0	0	I	0
cg17762035	0	discard	0	0	0	1	0	I	0
cg13637321	1	discard	0	0	0	0	0	I	0
cg03546668	2	keep	0	0	0	0	0	II	0
cg01649064	0	keep	0	0	0	0	0	II	0
cg12760319	0	discard	0	0	0	1	1	II	0
cg23771319	0	keep	0	0	0	0	0	II	0
cg16470655	0	keep	0	0	0	0	0	I	0
cg08985885	0	keep	0	0	0	0	0	II	0
cg04919274	0	keep	0	0	0	0	0	II	0
cg20633883	1	keep	0	0	0	0	0	II	0
cg19123749	2	discard	0	0	1	0	0	II	0
cg20335735	3	discard	0	0	1	0	0	II	0
cg12436008	1	discard	1	0	0	0	0	II	0
cg05355411	2	discard	0	0	1	1	0	II	0
cg13964092	1	discard	0	0	0	0	0	I	0
cg07314409	2	keep	0	0	0	0	0	II	0
cg10630240	1	discard	0	0	0	0	0	I	0
cg20633875	1	discard	0	0	1	0	0	II	0
cg23378840	2	keep	0	0	0	0	0	II	1
cg12553490	0	keep	0	0	0	0	0	II	0
cg05010967	1	keep	0	0	0	0	0	II	0
cg04919263	1	discard	0	0	0	0	0	I	0
cg26053832	0	keep	0	0	0	0	0	II	0
cg12018969	1	discard	0	0	1	0	0	II	0
cg07314414	1	keep	0	0	0	0	0	II	0
cg07254032	0	keep	0	0	0	0	0	II	0
cg07618581	1	discard	0	0	1	0	0	II	0
cg24397983	0	keep	0	0	0	0	0	I	0
cg06961025	2	discard	0	0	1	0	0	II	0
cg12436019	3	keep	0	0	0	0	0	II	1
cg17778867	1	discard	0	0	1	0	0	II	0
cg24547092	0	keep	0	0	0	0	0	I	0
cg13964084	0	discard	1	0	0	0	0	II	0
cg04545079	0	keep	0	0	0	0	0	II	0
cg21449520	1	discard	0	0	1	0	0	II	0
cg06079996	3	discard	0	0	1	0	0	II	0
cg00810495	0	keep	0	0	0	0	0	II	0
cg21449569	0	keep	0	0	0	0	0	I	0
cg19919446	0	keep	0	0	0	0	0	II	0
cg01145232	2	keep	0	0	0	0	0	II	1
cg09472928	1	discard	1	0	1	0	0	II	0
cg06961071	1	keep	0	0	0	0	0	II	0
cg06079966	3	keep	0	0	0	0	0	II	2
cg18760534	1	discard	0	0	0	0	0	I	0
cg06079963	0	keep	0	0	0	0	0	I	0
cg26961808	0	keep	0	0	0	0	0	I	0
cg15310415	1	discard	0	0	1	0	0	II	0
cg24984506	0	keep	0	0	0	0	0	II	0
cg25505974	1	discard	0	0	0	0	0	I	0
cg22177503	2	discard	0	0	0	1	0	II	0
cg15993652	1	discard	0	0	1	0	0	I	0
cg25367905	1	discard	0	0	0	0	0	I	0
cg08926287	1	keep	0	0	0	0	0	II	0
cg00810483	0	keep	0	0	0	0	0	II	0
cg20318096	0	keep	0	0	0	0	0	II	0
cg02125600	0	keep	0	0	0	0	0	II	0
cg04395930	0	discard	1	0	0	0	0	II	0
cg09439054	1	discard	0	0	0	0	0	I	0
cg06961086	1	discard	0	0	1	0	0	II	0
cg01145245	0	keep	0	0	0	0	0	II	0
cg08985817	1	keep	0	0	0	0	0	II	1
cg19287610	3	discard	0	1	0	1	1	I	0
cg12350762	0	keep	0	0	0	0	0	II	0
cg25820960	3	discard	0	0	0	0	0	I	1
cg25919362	3	discard	0	0	1	0	0	II	0
cg00810473	0	keep	0	0	0	0	0	II	0
cg01250320	1	keep	0	0	0	0	0	II	0
cg26961824	0	keep	0	0	0	0	0	II	0
cg09472901	4	discard	0	0	1	0	0	II	0
cg24984523	0	keep	0	0	0	0	0	I	0
cg15013019	1	keep	0	0	0	0	0	II	0
cg13137577	1	discard	0	0	0	0	0	I	0
cg24397936	2	discard	0	0	1	1	0	II	0
cg16060664	1	keep	0	0	0	0	0	I	1
cg25367926	2	discard	0	0	0	0	0	I	1
cg03546619	1	discard	0	0	0	0	0	I	0
cg24397937	1	keep	0	0	0	0	0	II	0
cg13637352	3	discard	0	0	0	1	0	I	1
cg24397939	2	discard	0	1	1	0	0	II	0
cg22087450	0	keep	0	0	0	0	0	I	0
cg25367912	0	keep	0	0	0	0	0	II	0
cg05010929	2	discard	0	0	0	1	0	II	1
cg16060671	0	keep	0	0	0	0	0	II	0
cg06961065	1	discard	0	0	0	0	0	I	0
cg24547046	0	keep	0	0	0	0	0	II	0
cg24984532	2	discard	0	0	1	0	0	II	0
cg02382795	0	keep	0	0	0	0	0	II	0
cg20953187	1	discard	0	0	0	0	0	I	0
cg03196189	1	keep	0	0	0	0	0	II	1
cg13137765	1	discard	0	0	0	0	1	II	1
cg10927841	0	keep	0	0	0	0	0	I	0
cg18644252	0	discard	0	0	0	1	0	I	0
cg10272901	3	discard	0	0	0	0	0	I	0
cg18082082	1	discard	0	0	1	1	0	II	0
cg27299047	1	keep	0	0	0	0	0	II	0
cg18082080	1	keep	0	0	0	0	0	I	1
cg07602744	0	keep	0	0	0	0	0	II	0
cg13584678	1	discard	0	0	0	0	0	I	0
cg01311341	0	keep	0	0	0	0	0	I	0
cg07602740	1	discard	1	0	0	0	0	I	0
cg14018543	0	keep	0	0	0	0	0	II	0
cg09246347	3	discard	1	1	1	0	0	II	0
cg01788682	1	discard	0	1	0	1	0	II	0
cg17453187	2	discard	0	0	1	1	0	II	0
cg09484303	5	discard	0	0	1	0	0	II	1
cg01250235	0	keep	0	0	0	0	0	II	0
cg05355381	0	discard	0	0	0	1	0	II	0
cg21356104	2	keep	0	0	0	0	0	II	0
cg11540416	0	keep	0	0	0	0	0	II	0
cg00740547	0	keep	0	0	0	0	0	I	0
cg10630085	2	discard	0	0	1	0	0	II	0
cg11998431	1	keep	0	0	0	0	0	II	0
cg16214267	0	keep	0	0	0	0	0	II	0
cg16109817	3	discard	0	0	0	0	0	I	0
cg16214269	4	discard	0	0	1	0	0	II	0
cg24091498	2	discard	0	0	1	0	0	II	0
cg16109819	2	discard	0	0	1	0	0	II	0
cg25289198	1	keep	0	0	0	0	0	II	0
cg12760508	1	discard	0	0	0	1	1	II	0
cg03539003	2	discard	0	0	1	0	1	II	0
cg04510788	0	keep	0	0	0	0	0	I	0
cg15619966	1	discard	0	0	0	0	0	I	0
cg11998425	2	keep	0	0	0	0	0	II	1
cg09427311	1	discard	0	0	1	1	0	II	0
cg14310877	7	discard	1	0	1	0	0	II	1
cg06961098	0	keep	0	0	0	0	0	I	0
cg06961093	0	keep	0	0	0	0	0	II	0
cg07163531	1	keep	0	0	0	0	0	II	0
cg10630051	0	keep	0	0	0	0	0	I	0
cg18760587	0	keep	0	0	0	0	0	II	0
cg13584693	0	keep	0	0	0	0	0	II	0
cg07338917	0	keep	0	0	0	0	0	II	0
cg13432744	0	keep	0	0	0	0	0	II	0
cg09626634	3	discard	0	0	1	1	0	II	0
cg01250212	2	keep	0	0	0	0	0	II	0
cg09626636	2	discard	0	0	1	0	0	II	0
cg13041637	1	keep	0	0	0	0	0	II	1
cg08280787	0	keep	0	0	0	0	0	II	0
cg12126344	1	discard	0	0	0	0	0	I	0
cg10272922	1	discard	0	0	1	0	0	II	0
cg01145442	1	discard	0	0	1	0	0	II	0
cg24977709	1	keep	0	0	0	0	0	II	0
cg16214245	3	discard	0	0	1	0	0	II	0
cg06570125	2	discard	0	0	0	1	0	II	0
cg14190817	1	discard	0	0	0	0	1	I	0
cg07163547	1	keep	0	0	0	0	0	II	1
cg15888663	1	discard	0	0	1	0	0	II	0
cg27299070	3	keep	0	0	0	0	0	II	1
cg16152954	1	keep	0	0	0	0	0	II	0
cg13964030	2	keep	0	0	0	0	0	II	1
cg03539016	2	discard	0	0	0	0	0	I	0
cg01311360	0	keep	0	0	0	0	0	II	0
cg14310890	0	keep	0	0	0	0	0	II	0
cg01145430	1	discard	0	0	1	0	0	I	0
cg07706362	1	keep	0	0	0	0	0	II	0
cg22177356	2	discard	0	0	0	0	0	I	0
cg12126371	0	keep	0	0	0	0	0	II	0
cg06400318	2	discard	0	0	0	0	0	I	0
cg06400319	2	keep	0	0	0	0	0	II	0
cg03007010	0	keep	0	0	0	0	0	II	0
cg01145420	1	discard	0	0	0	0	0	I	0
cg19287591	0	keep	0	0	0	0	0	II	0
cg01754009	5	discard	0	0	1	0	1	II	0
cg03539051	3	keep	0	0	0	0	0	II	1
cg02696881	2	discard	1	0	0	0	0	II	0
cg09246302	0	keep	0	0	0	0	0	II	0
cg10855540	1	discard	0	0	1	1	0	II	0
cg03539039	0	keep	0	0	0	0	0	II	0
cg13432737	1	keep	0	0	0	0	0	II	0
cg07706352	1	keep	0	0	0	0	0	II	0
cg06412759	1	keep	0	0	0	0	0	II	0
cg22177364	1	keep	0	0	0	0	0	II	1
cg18760594	2	keep	0	0	0	0	0	II	0
cg24894629	0	keep	0	0	0	0	0	II	0
cg08280709	0	keep	0	0	0	0	0	II	0
cg07602776	1	discard	0	0	1	1	0	II	0
cg02696879	0	keep	0	0	0	0	0	II	0
cg01250280	1	discard	1	0	0	0	0	II	0
cg09427354	1	discard	0	0	0	0	0	I	0
cg14310831	1	discard	0	0	1	0	0	II	0
cg19376973	0	keep	0	0	0	0	0	II	0
cg13520531	1	keep	0	1	0	0	0	II	0
cg03539041	2	keep	0	0	0	0	0	II	1
cg13520532	0	keep	0	0	0	0	0	I	0
cg01695672	3	discard	1	0	1	0	0	II	1
cg18644235	0	keep	0	0	0	0	0	II	0
cg03726015	2	keep	0	0	0	0	0	II	1
cg10855531	0	keep	0	0	0	0	0	II	0
cg27299021	3	discard	0	0	1	0	0	II	0
cg18372896	0	discard	0	0	0	0	1	I	0
cg27299024	0	keep	0	0	0	0	0	II	0
cg22608964	2	keep	0	0	0	0	0	II	0
cg03952885	1	discard	0	0	0	0	1	II	0
cg13520525	2	discard	0	0	0	0	0	I	1
cg09427369	5	discard	0	1	1	1	0	I	0
cg24397884	3	keep	0	0	0	0	0	II	1
cg13520520	0	keep	0	0	0	0	0	II	0
cg10855528	1	discard	0	0	0	0	0	I	0
cg01754028	1	keep	0	0	0	0	0	II	0
cg13432708	0	keep	0	0	0	0	0	I	0
cg07338958	0	keep	0	0	0	0	0	I	0
cg20063837	0	keep	0	0	0	0	0	II	0
cg02630105	1	keep	0	0	0	0	0	II	0
cg13687996	1	keep	0	0	0	0	0	II	0
cg18898632	1	keep	0	0	0	0	0	II	0
cg27299033	1	discard	0	0	0	0	0	I	0
cg01754041	1	keep	0	0	0	0	0	II	1
cg17898823	0	keep	0	0	0	0	0	I	0
cg13041683	1	discard	0	0	0	0	0	I	0
cg07706375	1	keep	0	1	0	0	0	II	0
cg13687998	1	keep	0	0	0	0	0	I	1
cg24105797	0	keep	0	0	0	0	0	II	0
cg07706367	0	keep	0	0	0	0	0	I	0
cg09427370	0	discard	0	0	0	1	0	II	0
cg06412777	2	keep	0	0	0	0	0	II	1
cg06400301	1	discard	0	0	1	0	0	II	0
cg09427374	0	keep	0	0	0	0	0	II	0
cg14844848	0	keep	0	0	0	0	0	I	0
cg00554948	0	keep	0	0	0	0	0	II	0
cg24397874	1	discard	0	0	1	0	0	II	0
cg01754037	0	keep	0	0	0	0	0	II	0
cg13964068	4	discard	0	1	0	0	1	I	0
cg03277560	0	keep	0	0	0	0	0	II	0
cg03333893	2	discard	0	0	1	0	0	I	0
cg13612989	0	keep	0	0	0	0	0	II	0
cg00554973	0	keep	0	0	0	0	0	II	0
cg01235000	1	keep	0	0	0	0	0	II	0
cg25799020	1	keep	0	1	0	0	0	II	0
cg10193997	5	discard	0	0	0	1	0	I	0
cg24637374	1	keep	0	0	0	0	0	II	0
cg04226062	0	keep	0	0	0	0	0	I	0
cg16249375	1	keep	0	0	0	0	0	II	1
cg11850549	1	keep	0	0	0	0	0	II	0
cg06357371	0	discard	0	0	0	0	1	II	0
cg24105782	0	keep	0	0	0	0	0	II	0
cg03523077	1	keep	0	0	0	0	0	I	1
cg06020130	0	keep	0	0	0	0	0	I	0
cg02952295	1	discard	0	0	1	0	0	II	0
cg08000065	0	keep	0	0	0	0	0	I	0
cg13584608	1	keep	0	0	0	0	0	I	1
cg09317899	0	keep	0	0	0	0	0	II	0
cg00554969	0	keep	0	0	0	0	0	I	0
cg18082014	1	discard	0	0	0	0	0	I	0
cg03287340	1	keep	0	0	0	0	0	I	1
cg02696830	1	keep	0	0	0	0	0	II	0
cg02630122	1	keep	0	0	0	0	0	II	0
cg11717280	0	keep	0	0	0	0	0	II	0
cg02042310	1	keep	0	0	0	0	0	II	0
cg02630129	0	keep	0	0	0	0	0	II	0
cg07088372	1	discard	0	0	1	0	0	II	0
cg00554993	2	keep	0	0	0	0	0	II	0
cg11540476	1	discard	1	0	0	0	0	I	1
cg09317884	0	keep	0	0	0	0	0	II	0
cg12922305	1	discard	1	0	1	1	0	II	0
cg23604834	0	keep	0	0	0	0	0	II	0
cg03287339	1	discard	0	0	1	0	0	II	0
cg06020164	1	discard	0	0	0	0	1	II	0
cg09745430	0	keep	0	0	0	0	0	II	0
cg14844815	0	keep	0	0	0	0	0	II	0
cg07845136	2	keep	0	0	0	0	0	II	0
cg05900234	0	discard	0	0	0	1	0	II	0
cg22997362	1	keep	0	0	0	0	0	II	0
cg24233594	1	keep	0	0	0	0	0	II	0
cg16109862	2	discard	0	0	1	0	0	I	0
cg20715438	1	discard	0	0	1	0	0	II	0
cg11717251	2	discard	0	0	1	0	0	II	0
cg02545192	0	keep	0	0	0	0	0	II	0
cg07338984	0	keep	0	0	0	0	0	II	0
cg04903360	0	keep	0	0	0	0	0	II	0
cg10122766	1	discard	0	0	0	0	0	I	0
cg14208234	1	keep	0	0	0	0	0	II	0
cg04226092	3	discard	0	0	1	0	0	II	0
cg27068143	1	keep	0	0	0	0	0	II	0
cg09246390	2	keep	0	0	0	0	0	II	1
cg21356179	1	keep	0	0	0	0	0	I	1
cg12509499	0	keep	0	0	0	0	0	II	0
cg08000082	1	discard	0	0	0	1	0	II	0
cg07338983	0	keep	0	0	0	0	0	II	0
cg09745440	0	keep	0	0	0	0	0	I	0
cg02630143	3	discard	0	0	1	1	1	II	0
cg03007034	1	keep	0	0	0	0	0	II	1
cg05900227	1	discard	0	0	0	1	0	II	1
cg07088351	0	keep	0	0	0	0	0	II	0
cg24091438	2	keep	0	0	0	0	0	II	1
cg01777575	0	keep	0	0	0	0	0	II	0
cg06020182	0	keep	0	0	0	0	0	II	0
cg23665381	0	keep	0	0	0	0	0	II	0
cg14182819	1	discard	0	0	0	1	0	I	0
cg15888693	1	keep	0	0	0	0	0	II	1
cg24105744	0	keep	0	0	0	0	0	II	0
cg14190889	4	discard	0	1	1	0	0	II	2
cg01323777	0	keep	0	0	0	0	0	I	0
cg15888699	0	keep	0	0	0	0	0	I	0
cg16249340	0	keep	0	0	0	0	0	II	0
cg01777586	0	keep	0	0	0	0	0	II	0
cg00898013	1	discard	0	0	1	0	0	II	0
cg18326115	0	keep	0	0	0	0	0	I	0
cg13612958	0	keep	0	0	0	0	0	II	0
cg26977811	2	keep	0	1	0	0	0	II	0
cg03196151	1	discard	0	0	1	0	0	II	0
cg13952483	0	keep	0	0	0	0	0	II	0
cg02630168	2	discard	0	0	0	1	0	I	0
cg18644286	3	discard	0	0	0	0	0	I	0
cg26111226	2	discard	0	0	1	0	0	II	0
cg14182820	0	keep	0	0	0	0	0	II	0
cg16249355	0	keep	0	0	0	0	0	I	0
cg18419534	1	discard	0	0	0	1	0	II	0
cg26977846	2	discard	0	0	1	0	0	I	0
cg27315077	1	discard	0	0	0	0	1	II	0
cg27068170	0	keep	0	0	0	0	0	II	0
cg08259413	0	keep	0	0	0	0	0	II	0
cg05828781	0	keep	0	0	0	0	0	II	0
cg24105729	0	keep	0	0	0	0	0	II	0
cg02630175	0	keep	0	0	0	0	0	II	0
cg22892036	1	keep	0	0	0	0	0	II	0
cg00474194	0	keep	0	0	0	0	0	I	0
cg10927848	0	keep	0	0	0	0	0	II	0
cg00566516	3	keep	0	0	0	0	0	II	2
cg00566515	1	keep	0	0	0	0	0	II	0
cg24091474	0	keep	0	0	0	0	0	II	0
cg13612936	1	discard	0	0	0	0	1	II	1
cg01311313	1	keep	0	0	0	0	0	II	0
cg05828793	3	discard	0	0	1	0	0	II	2
cg03969260	1	keep	0	0	0	0	0	II	1
cg01323766	10	discard	0	0	0	1	0	I	1
cg22892043	0	keep	0	0	0	0	0	II	0
cg02042393	1	discard	0	0	0	0	0	I	0
cg07618626	0	keep	0	0	0	0	0	I	0
cg05022688	1	discard	0	0	1	0	0	II	0
cg26053786	1	keep	0	0	0	0	0	II	0
cg26111265	0	keep	0	0	0	0	0	II	0
cg13129662	0	keep	0	0	0	0	0	II	0
cg24637417	2	keep	0	0	0	0	0	II	0
cg10540679	0	keep	0	0	0	0	0	II	0
cg15993795	0	keep	0	0	0	0	0	I	0
cg06357305	0	keep	0	0	0	0	0	I	0
cg04272820	2	keep	0	0	0	0	0	II	1
cg00604736	1	discard	0	0	1	0	0	II	0
cg07179556	0	discard	0	0	0	1	0	II	0
cg03969316	0	keep	0	0	0	0	0	II	0
cg19147015	3	discard	1	0	1	0	0	II	0
cg10540680	1	discard	0	0	0	1	0	II	0
cg05022673	1	discard	0	0	0	0	0	I	0
cg08424063	0	keep	0	0	0	0	0	I	0
cg26053795	1	discard	0	0	1	0	0	I	0
cg05710071	0	keep	0	0	0	0	0	I	0
cg27360560	2	discard	0	0	1	0	0	II	0
cg15993786	1	discard	0	0	1	0	0	II	0
ch.3.46171638R	0	discard	0	0	0	1	0	II	0
cg04903429	5	discard	0	0	1	0	0	I	0
cg27360567	1	keep	0	0	0	0	0	II	0
cg26882487	2	discard	0	0	0	0	0	I	0
cg26392005	0	keep	0	0	0	0	0	II	0
cg12553538	1	discard	0	0	0	0	0	I	0
cg18007268	0	keep	0	0	0	0	0	II	0
cg07179565	3	discard	0	0	1	0	0	II	0
cg11159141	0	discard	1	0	0	1	0	I	0
cg03969326	0	keep	0	0	0	0	0	II	0
cg05710060	1	discard	0	0	1	0	0	II	0
cg18256790	0	keep	0	0	0	0	0	II	0
cg14182841	0	discard	0	0	0	0	1	II	0
cg20953052	0	keep	0	0	0	0	0	II	0
cg02545106	0	keep	0	0	0	0	0	II	0
cg21402640	1	keep	0	0	0	0	0	II	0
cg07571734	1	discard	0	0	0	1	0	I	0
cg01235083	2	discard	0	0	1	0	0	II	0
cg07242333	2	discard	0	0	1	0	0	I	1
cg04272838	1	discard	0	0	0	0	0	I	0
cg14756795	0	discard	1	0	0	0	0	II	0
cg04226110	1	discard	0	0	1	0	0	II	0
cg09317928	0	discard	0	0	0	1	0	II	0
cg06357314	0	keep	0	0	0	0	0	II	0
cg24637426	0	keep	0	0	0	0	0	II	0
cg07571745	1	keep	0	0	0	0	0	II	0
cg19919383	0	keep	0	0	0	0	0	II	0
cg20953047	0	keep	0	0	0	0	0	II	0
cg20154346	1	discard	0	0	1	0	0	II	0
cg15474272	2	keep	0	0	0	0	0	II	0
cg12553554	1	discard	0	0	1	0	0	II	0
cg10017982	0	discard	1	0	0	0	0	I	0
cg12459491	0	keep	0	0	0	0	0	II	0
cg12509424	0	keep	0	0	0	0	0	II	0
cg05967129	1	discard	0	0	1	0	0	II	0
cg05967123	1	keep	0	0	0	0	0	II	0
cg06357341	1	keep	0	0	0	0	0	II	1
cg12509435	0	keep	0	0	0	0	0	I	0
cg11159175	1	discard	0	0	1	0	0	II	0
cg25799073	2	discard	0	0	1	0	0	II	0
cg25799059	2	discard	0	0	1	0	0	II	0
cg26111296	1	keep	0	0	0	0	0	II	0
cg12817782	1	keep	0	0	0	0	0	II	0
cg11850508	4	discard	0	0	1	0	0	II	2
cg12760498	1	keep	0	0	0	0	0	II	1
cg05967119	1	discard	0	0	0	0	1	II	0
cg06780080	0	keep	0	0	0	0	0	II	0
cg14182890	1	discard	0	0	0	0	1	II	0
cg22997415	0	keep	0	0	0	0	0	II	0
cg12509442	0	keep	0	0	0	0	0	II	0
cg18419476	2	discard	0	0	0	0	1	II	0
cg18256769	1	keep	0	0	0	0	0	II	0
cg05967120	2	discard	0	0	1	0	0	I	1
cg04903439	0	keep	0	0	0	0	0	II	0
cg26111283	0	discard	1	0	0	0	0	II	0
cg27360593	3	discard	0	0	1	1	0	I	0
cg03969301	1	discard	0	0	1	0	0	II	0
cg16109795	0	keep	0	0	0	0	0	I	0
cg18349660	2	discard	0	0	1	1	0	II	0
cg15603957	1	discard	0	1	1	0	0	II	0
cg18082112	1	keep	0	0	0	0	0	II	0
cg25489035	1	discard	0	0	1	1	0	II	0
cg13637402	0	keep	0	0	0	0	0	II	0
cg05828701	1	discard	0	0	0	0	1	II	1
cg10540626	1	keep	0	0	0	0	0	II	0
cg07618675	0	keep	0	0	0	0	0	II	0
cg00604771	0	keep	0	0	0	0	0	I	0
cg12760479	0	discard	1	0	0	0	0	II	0
cg25489030	9	discard	0	0	1	0	0	II	2
cg15310387	1	discard	0	0	0	0	0	I	0
cg05710090	0	discard	0	0	0	1	0	II	0
cg26053771	2	discard	0	0	0	0	0	I	0
cg16470576	0	keep	0	0	0	0	0	II	0
cg16734497	0	keep	0	0	0	0	0	I	0
cg06961122	2	discard	0	0	0	0	0	I	0
cg03969305	0	keep	0	0	0	0	0	I	0
cg25489024	0	keep	0	0	0	0	0	I	0
cg07088328	1	keep	0	0	0	0	0	I	1
cg26644303	0	keep	0	0	0	0	0	II	0
cg04903451	0	keep	0	0	0	0	0	I	0
cg10261003	1	discard	0	0	0	1	0	I	0
cg15603964	0	keep	0	0	0	0	0	II	0
cg09472821	2	discard	0	0	1	0	1	II	1
cg27315109	1	discard	0	0	0	1	0	II	0
cg19919303	1	discard	0	0	0	0	0	I	0
cg07706387	0	keep	0	0	0	0	0	II	0
cg07314523	0	keep	0	0	0	0	0	II	0
cg26053704	1	keep	0	0	0	0	0	I	1
cg01399860	2	discard	0	0	0	1	0	II	0
cg22608996	1	discard	0	0	1	0	0	II	0
cg18898693	0	keep	0	0	0	0	0	II	0
cg22608999	0	keep	0	0	0	0	0	II	0
cg19862026	2	discard	0	0	0	1	0	I	0
cg22980150	3	discard	0	0	1	0	0	II	0
cg14756706	0	keep	0	0	0	0	0	II	0
cg19123863	0	keep	0	0	0	0	0	II	0
cg15013177	3	discard	0	0	1	0	0	II	0
cg06961147	1	keep	0	0	0	0	0	II	0
cg22980156	1	keep	0	0	0	0	0	II	0
cg05916196	1	discard	0	0	1	0	0	II	0
cg05355301	1	discard	0	0	0	1	0	II	1
cg24894531	0	keep	0	0	0	0	0	II	0
cg15993709	0	keep	0	0	0	0	0	II	0
cg02382878	2	discard	0	0	1	0	0	II	0
cg07314530	1	keep	0	0	0	0	0	II	0
cg03277550	1	discard	0	0	0	0	0	I	0
cg16734433	0	keep	0	0	0	0	0	I	0
ch.6.169008488F	0	keep	0	0	0	0	0	II	0
cg00881552	0	keep	0	0	0	0	0	II	0
cg00881557	1	keep	0	0	0	0	0	II	0
cg05355311	1	keep	0	0	0	0	0	II	0
cg06780032	0	keep	0	0	0	0	0	II	0
cg21449646	4	discard	0	0	1	0	0	II	1
cg07314549	0	keep	0	0	0	0	0	II	0
cg01145398	3	keep	0	0	0	0	0	I	3
cg01145396	0	keep	0	0	0	0	0	II	0
cg01145394	1	discard	0	0	1	0	0	II	0
cg23378941	1	keep	0	0	0	0	0	II	0
cg24984423	1	discard	0	0	1	0	0	II	0
cg19123882	0	keep	0	0	0	0	0	II	0
cg16470529	1	keep	0	0	0	0	0	II	0
cg08926365	1	keep	0	0	0	0	0	II	0
cg05355328	3	discard	0	0	1	0	0	II	0
cg21449655	1	discard	0	0	0	0	0	I	0
cg04156607	3	keep	0	1	0	0	0	II	0
cg06400336	0	keep	0	0	0	0	0	I	0
cg16734451	2	discard	0	0	1	0	0	II	0
cg04156606	1	keep	0	0	0	0	0	I	1
cg06961163	0	keep	0	0	0	0	0	II	0
cg05355320	3	discard	1	0	1	1	0	II	0
cg06400334	2	discard	0	0	0	1	0	II	0
cg06961160	0	keep	0	0	0	0	0	II	0
cg23378951	1	discard	0	0	0	1	0	II	1
cg18760621	0	keep	0	0	0	0	0	II	0
cg16470532	1	discard	0	0	1	0	0	II	0
cg08985979	0	keep	0	0	0	0	0	II	0
cg15310349	0	discard	0	0	0	1	0	II	0
cg00810316	2	discard	0	0	1	0	0	I	0
cg15993723	1	keep	0	0	0	0	0	II	0
cg05710032	1	keep	0	0	0	0	0	II	0
cg10630155	0	keep	0	0	0	0	0	II	0
cg10272954	0	keep	0	0	0	0	0	II	0
cg26644395	0	keep	0	0	0	0	0	II	0
cg04032566	0	keep	0	0	0	0	0	II	0
cg24894584	1	discard	0	0	0	0	0	I	0
cg25505880	0	keep	0	0	0	0	0	II	0
cg27170383	1	discard	0	0	0	0	0	I	0
cg00810351	0	keep	0	0	0	0	0	II	0
cg24397815	0	keep	0	0	0	0	0	I	0
cg19919350	1	discard	0	0	0	0	0	I	0
cg17898884	2	discard	0	0	0	0	1	II	0
cg20953075	1	keep	0	1	0	0	0	I	0
cg08985968	1	keep	0	0	0	0	0	II	0
cg00881585	0	keep	0	0	0	0	0	II	0
cg03277515	5	keep	0	5	0	0	0	II	0
cg01145389	4	keep	0	4	0	0	0	II	0
cg05355346	1	keep	0	0	0	0	0	II	0
cg27360527	2	discard	0	0	0	0	0	I	0
cg16060551	1	keep	0	0	0	0	0	II	0
cg24625894	0	keep	0	0	0	0	0	II	0
ch.8.2599852F	1	keep	0	0	0	0	0	II	0
cg00810334	1	discard	0	0	1	0	0	II	0
ch.22.734399R	0	discard	0	0	0	1	0	II	0
cg16825643	0	keep	0	0	0	0	0	II	0
cg00740510	3	discard	0	0	1	0	0	II	1
cg25505887	1	keep	0	0	0	0	0	I	1
cg13432682	1	discard	0	0	1	0	0	II	0
cg01695706	9	discard	1	0	1	0	0	II	1
cg09472802	0	keep	0	0	0	0	0	II	0
cg22980127	4	discard	0	1	0	0	0	I	1
cg10272977	0	discard	0	0	0	1	0	II	0
cg01145353	2	keep	0	0	0	0	0	II	0
cg07242375	0	keep	0	0	0	0	0	II	0
cg26882410	2	keep	0	0	0	0	0	II	0
cg26882419	1	keep	0	0	0	0	0	II	0
cg04156650	0	keep	0	0	0	0	0	II	0
cg15993774	2	discard	0	0	1	1	0	II	0
cg19287501	0	keep	0	0	0	0	0	II	0
cg25009629	0	keep	0	0	0	0	0	I	0
cg01145364	0	keep	0	0	0	0	0	II	0
cg05355362	0	keep	0	0	0	0	0	II	0
cg26882424	1	discard	0	0	0	0	0	I	0
cg17778721	0	keep	0	0	0	0	0	II	0
cg02125727	0	keep	0	0	0	0	0	I	0
cg17778722	2	discard	0	0	1	1	0	II	0
cg10630129	1	keep	0	0	0	0	0	I	1
cg19919335	0	keep	0	0	0	0	0	I	0
cg13129612	1	discard	0	0	0	0	0	I	0
cg03546505	0	keep	0	0	0	0	0	I	0
cg19919344	0	keep	0	0	0	0	0	II	0
cg00740533	0	discard	0	0	0	1	0	II	0
cg15993762	3	keep	0	0	0	0	0	II	0
cg26882429	2	discard	0	0	1	0	0	II	0
cg04156643	2	discard	0	0	1	0	0	II	0
cg14018648	0	keep	0	0	0	0	0	II	0
cg07179548	1	discard	0	0	0	0	0	I	0
cg10272968	0	keep	0	0	0	0	0	II	0
cg19862014	0	discard	0	0	0	1	1	I	0
cg01266985	0	keep	0	0	0	0	0	II	0
cg04919489	1	keep	0	1	0	0	0	II	0
cg01250138	1	keep	0	0	0	0	0	II	0
cg16711096	1	keep	0	0	0	0	0	II	0
cg01311051	1	keep	0	0	0	0	0	II	0
cg23846400	2	keep	0	0	0	0	0	II	1
ch.X.1639000R	0	discard	0	0	0	1	0	II	0
cg03277455	0	keep	0	0	0	0	0	II	0
cg03772856	0	keep	0	0	0	0	0	II	0
cg03952520	0	keep	0	0	0	0	0	II	0
cg20715764	1	keep	0	0	0	0	0	II	0
cg11729107	0	keep	0	0	0	0	0	II	0
cg10193817	0	keep	0	0	0	0	0	II	0
cg02630214	1	keep	0	0	0	0	0	I	1
cg01311045	1	keep	0	0	0	0	0	II	0
cg02630218	2	keep	0	0	0	0	0	II	0
cg16152871	2	discard	0	0	1	0	1	II	1
cg21449843	1	discard	0	0	0	1	0	II	0
cg19123966	1	keep	0	1	0	0	0	II	0
cg02696971	0	keep	0	0	0	0	0	II	0
cg09439204	0	keep	0	0	0	0	0	II	0
cg24091195	0	discard	0	0	0	1	0	II	0
cg22608848	1	keep	0	0	0	0	0	II	1
cg01250141	3	discard	0	0	1	0	0	II	0
cg14310730	2	keep	0	0	0	0	0	II	2
cg15619820	0	keep	0	0	0	0	0	I	0
cg13584383	0	keep	0	0	0	0	0	II	0
cg10122690	3	keep	0	0	0	0	0	II	0
cg18372548	0	keep	0	0	0	0	0	II	0
cg12459718	4	discard	0	0	0	0	0	I	1
cg10193804	1	discard	1	0	0	0	0	II	0
cg22177227	4	discard	0	0	1	1	0	II	1
cg12459719	0	keep	0	0	0	0	0	I	0
cg06020238	0	keep	0	0	0	0	0	II	0
cg24091162	3	discard	0	0	1	0	0	II	1
cg25367758	1	discard	0	1	1	0	1	II	0
cg09439238	1	discard	1	0	0	0	0	II	0
cg01250155	1	discard	0	0	0	0	0	I	0
cg14018471	2	discard	0	0	0	1	0	I	1
cg01145544	0	keep	0	0	0	0	0	II	0
cg01788360	1	keep	0	0	0	0	0	II	1
cg25289028	1	keep	0	0	0	0	0	II	1
cg11540735	0	keep	0	0	0	0	0	I	0
cg03952543	3	discard	0	0	1	0	0	II	0
cg12429444	1	discard	0	0	0	0	0	I	0
cg13041531	1	discard	0	0	0	0	0	I	0
cg11270917	1	keep	0	0	0	0	0	II	0
cg24961286	1	discard	0	0	1	0	0	II	0
cg12910087	0	keep	0	0	0	0	0	II	0
cg11717597	0	discard	0	0	0	0	1	I	0
cg25472952	2	keep	0	0	0	0	0	II	0
cg03333582	0	keep	0	0	0	0	0	II	0
cg04032962	1	keep	0	0	0	0	0	II	0
cg17453250	0	keep	0	0	0	0	0	II	0
cg27315388	0	keep	0	0	0	0	0	II	0
cg23939610	1	discard	0	0	1	0	0	I	0
cg17453252	0	keep	0	0	0	0	0	II	0
cg12429455	1	keep	0	0	0	0	0	II	0
cg06570224	1	keep	0	0	0	0	0	II	0
cg23939604	1	discard	0	0	0	0	0	I	0
cg17898925	0	keep	0	0	0	0	0	II	0
cg21714849	0	keep	0	0	0	0	0	II	0
cg02630207	3	keep	0	0	0	0	0	II	0
cg13432616	2	discard	0	0	1	0	0	I	0
cg02952127	0	keep	0	0	0	0	0	II	0
cg27417997	0	keep	0	0	0	0	0	II	0
cg07706695	0	discard	0	0	0	1	0	II	0
cg01399475	3	discard	0	0	1	0	0	II	0
cg22071224	0	keep	0	0	0	0	0	II	0
cg01399477	0	keep	0	0	0	0	0	I	0
cg03333590	3	discard	0	1	0	0	1	II	0
cg23665080	3	discard	0	0	1	0	0	I	0
cg11239720	0	keep	0	0	0	0	0	I	0
cg23846443	2	keep	0	1	0	0	0	II	0
cg03277496	0	discard	0	0	0	1	0	II	0
cg09246203	0	keep	0	0	0	0	0	I	0
cg06020207	1	keep	0	0	0	0	0	II	0
cg21714878	3	discard	0	0	0	1	0	I	0
cg27299186	0	keep	0	0	0	0	0	I	0
cg14190943	0	discard	0	0	0	0	1	I	0
cg03007309	0	keep	0	0	0	0	0	II	0
cg07602841	0	keep	0	0	0	0	0	II	0
cg11270977	1	discard	0	0	0	0	0	I	0
cg07602847	2	discard	0	0	1	0	0	II	0
cg09484638	0	keep	0	0	0	0	0	I	0
cg07706687	0	keep	0	0	0	0	0	I	0
cg01399485	1	discard	0	0	0	0	0	I	0
cg03952578	0	discard	0	0	0	0	1	II	0
cg09626521	3	discard	0	0	1	0	0	II	0
cg12403778	0	keep	0	0	0	0	0	II	0
cg22581187	1	keep	0	0	0	0	0	II	0
cg01145559	0	keep	0	0	0	0	0	I	0
cg23378546	0	discard	0	0	0	0	1	II	0
cg14018454	1	keep	0	0	0	0	0	II	1
cg22703061	0	keep	0	0	0	0	0	I	0
cg07163668	2	discard	0	1	0	1	0	II	0
cg14310768	0	keep	0	0	0	0	0	I	0
cg12126686	3	discard	0	0	1	0	0	II	0
cg01145583	4	discard	0	0	0	0	0	I	0
cg11239749	1	discard	1	0	0	0	0	II	1
cg19123916	0	keep	0	0	0	0	0	II	0
cg23665065	0	discard	0	0	0	1	0	II	0
cg11540771	0	keep	0	0	0	0	0	II	0
cg04919425	2	keep	0	0	0	0	0	II	1
cg14018420	0	discard	0	0	0	0	1	II	0
cg11717557	2	discard	0	0	1	0	0	II	0
cg01323457	0	keep	0	0	0	0	0	II	0
cg12922492	0	keep	0	0	0	0	0	II	0
cg23846459	1	keep	0	0	0	0	0	I	1
cg11717552	0	keep	0	0	0	0	0	I	0
cg12459706	3	discard	1	0	0	0	0	II	2
cg07706680	2	discard	0	0	0	0	0	I	0
cg14018429	0	discard	0	0	0	1	0	II	0
cg14310757	1	discard	0	0	1	0	0	II	0
cg15310637	1	discard	0	0	0	0	0	I	0
cg11998307	0	keep	0	0	0	0	0	II	0
cg01145572	2	keep	0	0	0	0	0	II	0
cg07302293	0	keep	0	0	0	0	0	II	0
ch.5.634030F	2	discard	1	0	0	1	0	II	0
cg11717564	0	keep	0	0	0	0	0	II	0
cg14018434	0	keep	0	0	0	0	0	II	0
cg27379065	0	keep	0	0	0	0	0	II	0
cg01130010	1	keep	0	0	0	0	0	II	0
cg01266916	0	keep	0	0	0	0	0	II	0
cg05828690	0	keep	0	0	0	0	0	I	0
cg06478085	1	keep	0	0	0	0	0	II	0
cg23378565	1	discard	0	0	1	0	0	II	0
cg13137891	0	keep	0	0	0	0	0	II	0
cg22177286	1	keep	0	0	0	0	0	II	1
cg16214573	0	keep	0	0	0	0	0	I	0
cg06478094	3	discard	0	0	0	0	0	I	1
cg22997040	0	keep	0	0	0	0	0	II	0
cg24091104	2	discard	0	0	1	0	0	II	0
cg19360675	0	keep	0	0	0	0	0	I	0
cg09427644	1	discard	0	0	0	1	0	II	0
cg21402687	1	discard	0	0	0	1	0	II	0
cg14190975	2	keep	0	0	0	0	0	I	2
cg19360685	0	keep	0	0	0	0	0	II	0
cg26392277	1	discard	0	0	0	1	0	II	0
cg00566635	0	keep	0	0	0	0	0	I	0
cg13952336	0	keep	0	0	0	0	0	I	0
cg08259526	0	keep	0	0	0	0	0	II	0
cg12126656	2	keep	0	2	0	0	0	II	0
cg10927968	0	discard	0	0	0	1	0	I	0
cg11270998	1	discard	0	0	0	1	0	II	0
cg02630277	1	keep	0	0	0	0	0	I	1
cg22892373	0	keep	0	0	0	0	0	II	0
cg10540364	0	keep	0	0	0	0	0	II	0
cg11729169	1	discard	0	0	0	0	0	I	0
cg04510639	0	keep	0	0	0	0	0	I	0
cg18886932	0	keep	0	0	0	0	0	II	0
cg15474337	2	discard	0	0	1	0	1	II	1
cg00566642	0	keep	0	0	0	0	0	I	0
cg16214582	0	keep	0	0	0	0	0	II	0
cg01130056	0	discard	0	0	0	1	0	II	0
cg06104007	2	keep	0	0	0	0	0	II	1
cg18221076	1	discard	1	0	0	0	0	II	0
cg16028753	1	keep	0	0	0	0	0	II	1
cg09246253	1	keep	0	0	0	0	0	II	0
cg07163640	1	discard	0	0	1	1	0	II	0
cg01777228	1	discard	0	0	0	0	0	I	0
cg02696910	2	keep	0	0	0	0	0	II	0
cg24637061	2	discard	0	0	1	0	0	II	0
cg15474318	0	keep	0	0	0	0	0	II	0
cg16060930	1	discard	0	0	1	0	0	II	0
cg18221021	0	keep	0	0	0	0	0	II	0
cg13041595	0	keep	0	0	0	0	0	II	0
cg18233497	0	keep	0	0	0	0	0	II	0
cg13041597	1	discard	0	0	0	1	1	II	1
cg27148952	0	keep	0	0	0	0	0	I	0
cg18221028	0	discard	1	0	0	0	0	II	0
cg01250175	1	keep	0	0	0	0	0	II	0
cg02125365	0	keep	0	0	0	0	0	II	0
cg07242620	1	keep	0	0	0	0	0	II	0
cg09818265	1	discard	0	0	1	0	1	II	0
cg24637035	0	keep	0	0	0	0	0	II	0
cg09427605	0	keep	0	0	0	0	0	II	0
cg24233224	0	keep	0	0	0	0	0	II	0
cg23755154	0	keep	0	0	0	0	0	II	0
cg18221016	2	keep	0	1	0	0	0	II	0
cg11850659	3	discard	0	0	1	0	0	II	0
cg07571451	0	keep	0	0	0	0	0	II	0
cg24637044	1	discard	1	0	0	0	0	I	0
cg07706607	2	discard	0	0	1	0	0	II	0
cg05828624	3	discard	0	0	1	0	0	II	0
cg03287207	1	keep	0	0	0	0	0	II	0
cg16028735	0	keep	0	0	0	0	0	I	0
cg11159417	2	keep	0	0	0	0	0	II	2
cg04156383	3	keep	0	0	0	0	0	II	1
cg02630233	0	keep	0	0	0	0	0	I	0
cg24233211	2	discard	0	1	0	1	0	I	0
cg15993383	0	keep	0	0	0	0	0	I	0
cg23755113	0	keep	0	0	0	0	0	I	0
cg18508845	0	keep	0	0	0	0	0	II	0
cg10193870	0	keep	0	0	0	0	0	I	0
cg08259514	2	discard	0	0	0	0	0	I	0
cg13137809	1	discard	0	0	0	0	0	I	0
cg25472998	0	keep	0	0	0	0	0	I	0
cg01130092	0	discard	1	0	0	0	0	II	0
cg08259506	0	keep	0	0	0	0	0	I	0
cg15529766	2	discard	0	0	1	1	0	I	0
cg07163603	2	keep	0	0	0	0	0	II	0
cg21714809	1	discard	0	0	0	0	0	I	0
cg03333546	1	discard	0	0	0	0	0	I	0
cg21265072	0	keep	0	0	0	0	0	II	0
ch.X.92543860F	0	keep	0	0	0	0	0	II	0
cg01788396	0	keep	0	0	0	0	0	II	0
cg05828605	1	keep	0	0	0	0	0	II	0
cg05967295	0	keep	0	0	0	0	0	I	0
cg06961237	7	discard	0	5	1	0	0	II	0
cg06961233	1	keep	0	0	0	0	0	II	0
cg18349306	4	discard	1	1	0	0	1	I	0
cg08985669	3	keep	0	0	0	0	0	II	2
cg08782158	4	keep	0	0	0	0	0	II	0
cg08247053	1	discard	0	0	0	0	0	I	0
cg09291628	0	keep	0	0	0	0	0	II	0
cg23755074	1	keep	0	0	0	0	0	II	0
cg12350592	1	keep	0	0	0	0	0	I	1
cg01182171	3	keep	0	0	0	0	0	II	1
cg22892328	1	discard	0	0	0	0	0	I	0
cg25820791	2	discard	0	0	0	0	0	I	0
cg12126706	0	discard	0	0	0	1	0	II	0
cg01492170	1	keep	0	0	0	0	0	II	0
cg01509715	0	keep	0	0	0	0	0	I	0
cg16109423	1	keep	0	0	0	0	0	II	1
cg26111157	1	keep	0	0	0	0	0	I	1
cg12760110	0	keep	0	0	0	0	0	II	0
cg04156369	1	discard	0	0	0	0	0	I	0
cg00881417	1	discard	0	0	0	0	0	I	0
cg06462027	2	discard	0	0	0	1	0	I	0
cg15335139	0	discard	0	0	0	0	1	II	0
cg26111152	4	discard	1	0	0	0	0	II	1
cg01649266	0	keep	0	0	0	0	0	II	0
cg12776966	1	keep	0	0	0	0	0	II	1
cg10272675	1	discard	0	0	0	0	0	I	0
cg20154457	1	discard	0	0	1	0	0	II	0
cg07314603	2	discard	0	0	0	1	0	I	0
cg21402738	1	discard	0	0	1	0	0	II	0
cg15603812	0	keep	0	0	0	0	0	II	0
cg16470423	0	discard	0	0	0	1	0	II	0
cg11850638	1	keep	0	0	0	0	0	II	1
cg11850639	0	keep	0	0	0	0	0	II	0
cg15529727	2	keep	0	0	0	0	0	II	0
cg21273098	0	keep	0	0	0	0	0	I	0
cg15335104	1	discard	0	0	0	0	0	I	0
cg26111184	1	keep	0	0	0	0	0	I	1
cg16214500	2	keep	0	0	0	0	0	II	0
cg19287808	0	keep	0	0	0	0	0	II	0
cg07618780	0	discard	0	0	0	1	0	II	0
cg26392328	1	discard	0	0	0	1	0	II	1
cg18419358	1	keep	0	0	0	0	0	II	0
cg08782122	1	discard	0	1	0	1	0	II	0
cg18221128	1	discard	0	0	1	0	0	I	0
cg21402748	0	keep	0	0	0	0	0	II	0
cg09291654	1	keep	0	0	0	0	0	II	0
cg18221121	0	keep	0	0	0	0	0	I	0
cg02557406	0	keep	0	0	0	0	0	II	0
cg21273088	0	keep	0	0	0	0	0	II	0
cg04272736	2	discard	1	0	0	0	0	II	2
cg15335117	0	keep	0	0	0	0	0	I	0
cg11850622	2	discard	0	0	0	0	0	I	1
cg07179693	0	keep	0	0	0	0	0	I	0
cg05022789	1	keep	0	0	0	0	0	II	1
cg00810292	4	discard	0	0	0	0	0	I	1
cg15529703	3	discard	0	0	0	0	0	I	2
cg15993458	1	discard	1	0	0	0	0	I	0
cg12776999	2	keep	0	0	0	0	0	II	0
cg07618768	2	keep	0	1	0	0	0	II	0
cg04226002	1	keep	0	0	0	0	0	II	1
cg19287823	0	keep	0	0	0	0	0	I	0
cg18233544	0	keep	0	0	0	0	0	II	0
cg18419351	0	keep	0	0	0	0	0	I	0
cg04226001	0	keep	0	0	0	0	0	II	0
cg18233538	0	keep	0	0	0	0	0	II	0
cg02125400	14	discard	0	0	1	1	0	II	6
cg08259450	1	keep	0	0	0	0	0	II	1
cg06961205	0	keep	0	0	0	0	0	II	0
cg24164005	2	discard	0	0	0	0	0	I	0
cg01649219	1	discard	0	0	1	0	0	I	0
cg03287299	0	keep	0	0	0	0	0	II	0
cg08259454	2	keep	0	0	0	0	0	II	0
cg02264288	0	keep	0	0	0	0	0	II	0
cg04272710	2	keep	0	0	0	0	0	II	0
cg19287817	2	keep	0	0	0	0	0	II	0
cg04272712	0	discard	1	0	0	0	0	II	0
cg06462065	0	keep	0	0	0	0	0	II	0
cg10540304	0	keep	0	0	0	0	0	I	0
cg24233194	2	discard	0	0	1	1	0	II	0
cg26053697	0	keep	0	0	0	0	0	I	0
cg10540302	1	keep	0	0	0	0	0	II	0
cg07618759	2	discard	0	0	1	1	0	II	1
cg02264284	0	discard	0	0	0	1	0	II	0
cg20595046	2	discard	0	0	0	0	0	I	0
cg26882593	2	keep	0	0	0	0	0	II	0
cg08259462	1	keep	0	0	0	0	0	II	0
cg19147129	1	discard	0	1	1	0	0	I	0
cg26961622	0	keep	0	0	0	0	0	II	0
cg16028793	1	discard	0	0	0	0	0	I	0
cg15474367	0	keep	0	0	0	0	0	I	0
cg12553645	0	keep	0	0	0	0	0	I	0
cg23916167	0	keep	0	0	0	0	0	II	0
cg01182159	2	discard	0	0	1	0	0	II	1
cg23771187	0	keep	0	0	0	0	0	II	0
cg23771185	1	keep	0	0	0	0	0	II	0
cg02557432	1	discard	0	0	0	0	0	I	0
cg01182154	3	discard	0	0	1	0	1	II	0
cg11729074	1	discard	0	0	1	0	0	II	0
cg12509524	1	keep	0	0	0	0	0	II	1
cg07179688	2	discard	0	0	1	0	0	II	0
cg14445914	0	keep	0	0	0	0	0	II	0
cg08259472	1	discard	0	0	0	0	0	I	0
cg16077257	1	keep	0	1	0	0	0	II	0
cg25919177	3	discard	0	0	1	1	0	II	0
cg15474378	2	discard	0	0	1	0	0	II	0
cg26392367	2	keep	0	0	0	0	0	II	0
cg20154489	1	discard	0	0	1	0	1	I	0
cg23916158	2	keep	0	0	0	0	0	II	0
cg07618733	1	keep	0	0	0	0	0	II	0
cg07618730	0	keep	0	0	0	0	0	I	0
cg24984735	3	keep	0	0	0	0	0	II	1
cg14182974	0	keep	0	0	0	0	0	I	0
cg00881487	2	discard	0	0	1	0	0	II	0
cg16711011	0	keep	0	0	0	0	0	I	0
cg02264238	0	keep	0	0	0	0	0	II	0
cg16734549	1	discard	1	0	0	0	0	II	1
cg19919209	0	keep	0	0	0	0	0	II	0
cg11998205	1	discard	0	0	0	0	0	I	0
cg01145475	0	keep	0	0	0	0	0	I	0
cg06570167	0	keep	0	0	0	0	0	I	0
cg23939673	1	discard	0	0	0	1	0	II	0
cg14063914	0	keep	0	0	0	0	0	I	0
cg07179669	1	keep	0	0	0	0	0	II	0
cg25820728	1	discard	0	0	1	0	0	I	0
cg19287857	0	keep	0	0	0	0	0	II	0
cg11998200	1	keep	0	0	0	0	0	II	1
cg19287858	2	discard	0	0	0	1	1	II	0
cg22523743	0	keep	0	0	0	0	0	II	0
cg25009999	1	keep	0	0	0	0	0	II	0
cg08926056	3	keep	0	0	0	0	0	II	0
cg15993401	3	discard	1	0	1	0	0	II	0
cg15993402	1	keep	0	0	0	0	0	II	0
cg19919217	0	keep	0	0	0	0	0	II	0
cg15754084	2	discard	0	0	1	0	0	II	0
cg17778607	0	keep	0	0	0	0	0	II	0
cg10272601	0	keep	0	0	0	0	0	I	0
cg18760752	0	keep	0	0	0	0	0	II	0
cg21273013	0	keep	0	0	0	0	0	II	0
cg22087209	0	keep	0	0	0	0	0	II	0
cg16152813	0	keep	0	0	0	0	0	II	0
cg14018513	2	keep	0	1	0	0	0	II	0
cg07314680	0	keep	0	0	0	0	0	II	0
cg12553689	1	keep	0	0	0	0	0	II	0
cg15603896	0	keep	0	0	0	0	0	II	0
cg14709055	0	keep	0	0	0	0	0	II	0
cg27315425	1	keep	0	0	0	0	0	II	0
cg16734526	2	discard	0	0	1	0	1	II	0
cg01399540	1	keep	0	0	0	0	0	II	0
cg07179634	0	keep	0	0	0	0	0	II	0
cg25919123	3	keep	0	0	0	0	0	II	1
cg25820703	1	discard	0	0	0	0	1	I	0
cg04903509	1	keep	0	0	0	0	0	II	0
cg26644052	2	discard	0	0	1	0	0	II	0
cg25820704	1	keep	0	0	0	0	0	II	1
cg08926035	0	keep	0	0	0	0	0	I	0
cg03007404	0	keep	0	0	0	0	0	I	0
cg15635851	0	keep	0	0	0	0	0	I	0
cg11717506	0	keep	0	0	0	0	0	I	0
cg11717507	2	keep	0	1	0	0	0	II	1
cg08926040	0	keep	0	0	0	0	0	II	0
cg05355225	0	keep	0	0	0	0	0	I	0
cg10855945	0	keep	0	0	0	0	0	II	0
cg26644049	0	keep	0	0	0	0	0	I	0
cg07594933	1	discard	0	0	1	0	0	II	0
cg10630028	0	keep	0	0	0	0	0	II	0
cg26939721	0	discard	0	0	0	0	1	II	0
cg24426232	0	keep	0	0	0	0	0	II	0
cg14709069	3	discard	0	0	1	0	0	II	0
cg14844559	1	discard	0	0	1	0	0	II	0
cg00810208	2	discard	0	0	0	1	0	I	0
cg22177308	0	keep	0	0	0	0	0	II	0
cg22177309	1	keep	0	0	0	0	0	II	0
cg12459759	1	discard	0	0	0	0	1	II	0
cg18644543	1	keep	0	0	0	0	0	I	1
cg21273036	1	discard	0	0	1	0	0	II	0
cg00881448	3	discard	0	0	0	0	0	I	0
cg04624885	0	keep	0	0	0	0	0	II	0
cg07179617	1	discard	1	0	0	0	0	I	0
cg00881440	1	keep	0	0	0	0	0	I	1
cg10438121	1	discard	0	0	1	0	0	II	0
cg26644059	0	keep	0	0	0	0	0	I	0
cg11540803	2	discard	0	0	1	0	0	II	1
cg23916104	1	keep	0	0	0	0	0	II	0
cg01492146	1	discard	1	0	0	1	0	II	0
cg06961278	1	discard	0	0	0	0	1	II	0
cg21273029	1	keep	0	0	0	0	0	II	0
cg15635876	0	discard	1	0	0	0	0	II	0
cg21273027	1	discard	1	0	0	0	0	II	1
cg24426209	1	keep	0	1	0	0	0	I	0
cg24426208	1	discard	1	0	0	1	0	I	0
cg09439260	0	keep	0	0	0	0	0	II	0
cg22581219	0	keep	0	0	0	0	0	II	0
cg07594954	0	keep	0	0	0	0	0	II	0
cg06400699	1	keep	0	0	0	0	0	II	0
cg14310703	1	discard	0	0	0	0	0	I	0
cg06961284	0	keep	0	0	0	0	0	II	0
cg14709049	0	keep	0	0	0	0	0	II	0
cg12692919	2	discard	0	1	1	0	0	II	0
cg15603885	3	keep	0	0	0	0	0	II	1
cg06961289	2	discard	0	0	0	1	0	II	0
cg15754040	2	discard	0	0	0	0	0	I	0
cg07090989	0	keep	0	0	0	0	0	I	0
cg25009965	5	keep	0	0	0	0	0	II	0
cg18644525	3	discard	0	0	0	1	0	I	0
cg13637552	3	discard	0	0	1	0	0	II	1
cg07090980	1	keep	0	0	0	0	0	II	0
cg01509794	1	discard	0	0	1	0	0	II	0
cg23846509	0	keep	0	0	0	0	0	II	0
cg14063945	0	keep	0	0	0	0	0	II	0
cg22581200	0	keep	0	0	0	0	0	II	0
cg09439264	1	keep	0	0	0	0	0	II	1
cg23378609	3	discard	0	1	0	0	0	I	0
cg16711084	1	discard	0	0	1	0	0	II	0
cg01311063	4	discard	0	0	1	1	0	I	0
cg16711083	0	keep	0	0	0	0	0	I	0
cg14844588	2	discard	0	0	1	0	0	I	0
cg02264229	2	keep	0	0	0	0	0	II	0
cg12776902	1	keep	0	0	0	0	0	II	0
cg01311064	1	discard	0	0	1	0	0	I	0
cg13584272	0	keep	0	0	0	0	0	II	0
cg03546401	1	discard	1	0	0	1	0	II	0
cg18898562	0	keep	0	0	0	0	0	II	0
cg03277434	0	keep	0	0	0	0	0	II	0
cg20154403	1	keep	0	0	0	0	0	II	0
cg23939642	0	keep	0	0	0	0	0	II	0
cg07594977	0	keep	0	0	0	0	0	II	0
cg11540815	0	keep	0	0	0	0	0	II	0
cg18760729	2	discard	0	0	0	0	0	I	1
cg19376664	2	discard	1	0	0	0	0	I	0
cg26882525	2	discard	0	0	1	1	1	II	1
cg04919581	1	keep	0	0	0	0	0	II	0
cg15450098	0	keep	0	0	0	0	0	II	0
cg03333699	0	keep	0	0	0	0	0	II	0
cg17453386	1	keep	0	0	0	0	0	II	0
cg01311151	0	discard	0	0	0	0	1	II	0
cg10193711	1	discard	0	0	1	0	0	II	0
cg03726236	0	keep	0	0	0	0	0	I	0
cg06570358	2	discard	0	0	0	1	0	II	0
cg14310606	0	keep	0	0	0	0	0	II	0
cg11540624	1	discard	0	0	0	0	0	I	0
cg01145653	0	keep	0	0	0	0	0	I	0
cg22071372	1	keep	0	0	0	0	0	II	0
cg04919592	3	keep	0	0	0	0	0	II	0
cg17453374	0	keep	0	0	0	0	0	II	0
cg10855779	3	discard	0	0	1	1	0	II	0
cg12866938	1	discard	0	0	1	0	0	II	0
cg01250046	0	keep	0	0	0	0	0	II	0
cg04919596	0	discard	0	0	0	0	1	II	0
cg06020335	0	keep	0	0	0	0	0	I	0
cg15888849	0	keep	0	0	0	0	0	I	0
cg22703124	0	keep	0	0	0	0	0	II	0
cg02952008	1	discard	0	0	1	0	0	I	0
cg13989999	2	keep	0	0	0	0	0	II	1
cg14844619	2	discard	0	0	0	0	0	I	0
cg25472862	1	keep	0	0	0	0	0	II	1
cg07254055	0	keep	0	0	0	0	0	II	0
cg24977981	1	discard	0	0	0	1	0	II	0
cg01311170	1	keep	0	0	0	0	0	II	0
cg07254054	0	keep	0	0	0	0	0	I	0
cg24961194	0	keep	0	0	0	0	0	II	0
cg10122558	0	keep	0	0	0	0	0	II	0
cg27315239	1	keep	0	0	0	0	0	II	0
cg09745638	2	discard	0	0	0	0	0	I	0
cg10855773	0	keep	0	0	0	0	0	II	0
cg14018363	32	discard	0	3	1	0	0	II	5
cg24894838	0	discard	0	0	0	1	0	II	0
cg15830290	0	keep	0	0	0	0	0	II	0
cg12459603	1	discard	0	0	0	1	0	II	0
cg27315243	0	keep	0	0	0	0	0	I	0
cg01266850	0	keep	0	0	0	0	0	II	0
cg13989981	1	discard	0	0	0	1	0	I	0
cg04510564	0	discard	0	0	0	0	1	II	0
cg04032861	1	keep	0	0	0	0	0	II	1
cg21449966	0	keep	0	0	0	0	0	II	0
cg06020352	1	keep	0	0	0	0	0	II	1
cg01266853	0	keep	0	0	0	0	0	II	0
cg07254066	0	keep	0	0	0	0	0	I	0
cg17453359	1	keep	0	0	0	0	0	II	0
cg27315249	0	keep	0	0	0	0	0	II	0
cg01788444	1	keep	0	0	0	0	0	II	1
cg02630349	3	discard	0	0	1	0	0	I	1
cg01788448	2	discard	1	0	0	0	0	II	1
cg00740368	1	keep	0	1	0	0	0	II	0
cg16152753	2	discard	0	0	1	0	0	II	0
cg07602998	1	discard	0	0	0	0	0	I	0
cg23665184	0	discard	0	0	0	0	1	II	0
cg09246103	1	keep	0	0	0	0	0	II	0
cg04032871	1	keep	0	0	0	0	0	II	0
cg04522984	0	keep	0	0	0	0	0	II	0
cg13520342	0	keep	0	0	0	0	0	I	0
cg10855746	0	keep	0	0	0	0	0	II	0
cg24091241	0	keep	0	0	0	0	0	I	0
cg12866960	1	keep	0	0	0	0	0	II	0
cg07706558	1	keep	0	0	0	0	0	II	1
cg05355142	0	keep	0	0	0	0	0	II	0
cg01130127	0	keep	0	0	0	0	0	II	0
cg07602985	1	discard	0	0	1	0	0	II	0
cg03007201	0	keep	0	0	0	0	0	II	0
cg07602984	0	keep	0	0	0	0	0	II	0
cg19376709	2	discard	0	0	0	0	0	I	1
cg09484541	0	keep	0	0	0	0	0	II	0
cg07602980	3	discard	0	1	0	0	0	I	0
cg13432524	5	discard	0	3	0	1	0	II	1
cg01788438	0	keep	0	0	0	0	0	II	0
cg03007208	1	keep	0	0	0	0	0	I	1
cg20335590	1	discard	0	0	1	0	0	I	0
cg25472804	1	keep	0	0	0	0	0	II	0
cg01311102	2	discard	0	0	1	0	1	II	1
cg01250001	2	discard	0	0	1	1	0	II	0
cg27417846	2	keep	0	0	0	0	0	II	0
cg14844624	2	keep	0	0	0	0	0	II	1
cg22997194	1	discard	0	0	0	0	0	I	0
cg26939767	1	keep	0	0	0	0	0	II	1
cg22703162	0	keep	0	0	0	0	0	II	0
cg18644481	2	discard	1	0	1	0	0	I	0
cg01777397	1	keep	0	0	0	0	0	II	0
cg15310513	2	discard	0	0	0	1	0	I	1
cg22703164	0	keep	0	0	0	0	0	II	0
cg12910175	1	keep	0	0	0	0	0	II	1
cg09427568	5	keep	0	4	0	0	0	II	0
cg05355167	3	keep	0	1	0	0	0	II	0
cg04919563	0	keep	0	0	0	0	0	II	0
cg26977644	2	discard	0	0	0	0	0	I	0
cg16734734	0	discard	0	0	0	1	0	II	0
cg13520327	0	keep	0	0	0	0	0	II	0
cg15619737	0	keep	0	0	0	0	0	II	0
cg27315279	0	keep	0	0	0	0	0	II	0
cg15310506	1	keep	0	0	0	0	0	II	0
cg15619732	2	discard	0	0	0	0	0	I	0
cg01145686	2	discard	0	0	0	0	1	II	0
cg22071344	0	keep	0	0	0	0	0	I	0
cg01399598	0	keep	0	0	0	0	0	II	0
cg16214492	2	discard	0	0	0	0	0	I	0
cg04919579	1	discard	0	0	0	0	0	I	0
cg24091270	4	discard	1	0	1	0	0	I	1
cg21449926	0	discard	0	0	0	0	1	II	0
cg05355156	2	discard	0	0	1	1	0	II	1
cg12866999	0	keep	0	0	0	0	0	I	0
cg13520315	1	discard	0	0	0	0	0	I	0
cg10438089	0	keep	0	0	0	0	0	II	0
cg15619745	2	keep	0	0	0	0	0	II	0
cg07602954	0	keep	0	0	0	0	0	I	0
cg24961139	5	discard	0	0	1	1	0	I	0
cg18372621	1	keep	0	0	0	0	0	II	1
cg18372620	2	discard	0	0	0	0	0	I	0
cg14018339	7	discard	0	1	1	1	0	II	1
cg03726209	1	keep	0	0	0	0	0	II	0
cg05828520	1	discard	1	0	0	0	0	II	0
cg02557364	3	discard	0	0	1	0	0	II	0
cg04522949	0	keep	0	0	0	0	0	II	0
cg09484580	1	discard	0	0	0	0	0	I	0
cg01130162	0	keep	0	0	0	0	0	I	0
cg05900058	1	keep	0	0	0	0	0	II	0
cg01777341	0	keep	0	0	0	0	0	II	0
cg09166085	0	keep	0	0	0	0	0	II	0
cg07706515	1	discard	0	0	0	0	0	I	0
cg03908534	2	discard	0	0	1	0	0	II	1
cg18886814	0	discard	0	0	0	1	0	I	0
cg05828515	1	discard	1	0	0	0	0	II	0
cg11540692	1	discard	0	0	1	0	0	II	0
cg04510512	0	keep	0	0	0	0	0	I	0
cg19360788	3	discard	0	0	0	0	0	I	1
cg18372607	0	keep	0	0	0	0	0	I	0
cg07571519	0	keep	0	0	0	0	0	I	0
cg06412917	3	keep	0	0	0	0	0	II	1
cg05900045	1	discard	0	0	0	1	0	II	0
cg18734095	1	discard	0	0	1	1	0	II	0
cg18372600	2	discard	0	0	1	0	0	II	1
cg16077226	0	keep	0	0	0	0	0	II	0
cg02125499	0	discard	0	0	0	1	0	II	0
cg03333621	1	discard	0	0	0	0	1	II	0
cg16077221	2	discard	0	0	1	0	0	I	0
cg14310674	1	discard	0	0	0	0	0	I	0
cg26053469	0	keep	0	0	0	0	0	II	0
cg09818171	1	discard	0	0	0	0	0	I	0
cg13520373	0	keep	0	0	0	0	0	I	0
cg09166091	1	discard	0	0	0	0	1	II	1
cg04919519	0	keep	0	0	0	0	0	II	0
cg02952078	0	keep	0	0	0	0	0	II	0
cg19360794	0	discard	0	0	0	1	0	II	0
cg02042144	0	keep	0	0	0	0	0	I	0
cg19360796	3	discard	0	0	1	0	0	II	1
cg22892276	0	keep	0	0	0	0	0	II	0
cg02042142	0	keep	0	0	0	0	0	II	0
cg07706540	2	keep	0	1	0	0	0	II	0
cg01130144	1	keep	0	0	0	0	0	II	0
cg07163735	1	discard	0	0	0	1	0	I	0
cg01323517	0	keep	0	0	0	0	0	II	0
cg19654061	2	discard	0	0	1	0	0	I	0
cg23771088	2	keep	0	0	0	0	0	II	1
cg23665147	1	discard	0	0	1	0	0	II	0
cg26053480	1	discard	0	0	0	0	0	I	0
cg15619794	0	discard	0	0	0	0	1	II	0
cg22997177	1	discard	0	0	0	0	0	I	0
cg16214440	0	keep	0	0	0	0	0	II	0
cg03969025	1	discard	0	0	1	0	0	II	0
cg01130157	3	discard	0	0	1	0	0	II	1
cg07163745	2	keep	0	0	0	0	0	II	0
cg06412937	0	keep	0	0	0	0	0	I	0
cg14310696	0	keep	0	0	0	0	0	II	0
cg16077248	0	keep	0	0	0	0	0	I	0
cg00566759	0	keep	0	0	0	0	0	II	0
cg03333602	0	keep	0	0	0	0	0	II	0
cg22071311	2	keep	0	0	0	0	0	I	2
cg03908526	0	keep	0	0	0	0	0	II	0
cg07571531	1	discard	0	0	0	0	1	II	0
cg10193763	0	keep	0	0	0	0	0	II	0
cg12910107	0	keep	0	0	0	0	0	II	0
cg09484559	0	keep	0	0	0	0	0	II	0
cg12403698	0	keep	0	0	0	0	0	II	0
cg24233332	0	discard	1	0	0	0	0	II	0
cg24233331	0	keep	0	0	0	0	0	I	0
cg07163719	0	keep	0	0	0	0	0	II	0
cg16109647	3	keep	0	0	0	0	0	II	1
cg25472882	1	discard	0	0	1	0	0	II	0
cg03287111	1	discard	0	0	1	0	1	II	0
cg01266880	0	keep	0	0	0	0	0	II	0
cg06570311	0	discard	0	0	0	1	0	I	0
cg13041467	0	keep	0	0	0	0	0	I	0
cg04522915	0	keep	0	0	0	0	0	II	0
cg00740389	2	discard	0	0	0	0	0	I	1
cg07618900	0	keep	0	0	0	0	0	II	0
cg15474407	0	keep	0	0	0	0	0	II	0
cg07088130	1	discard	0	0	0	1	0	I	0
cg15474402	1	discard	0	0	0	1	0	I	0
cg03287108	0	discard	0	0	0	1	0	II	0
cg10193743	0	discard	0	0	0	1	0	II	0
cg27148800	0	keep	0	0	0	0	0	II	0
cg01777300	0	keep	0	0	0	0	0	II	0
cg01182084	1	keep	0	0	0	0	0	II	1
cg03969079	1	discard	0	0	0	0	0	I	0
cg05816993	2	discard	0	0	1	1	0	II	0
cg08259617	1	keep	0	0	0	0	0	II	0
cg13041470	5	discard	0	0	1	0	0	II	0
cg03969070	0	keep	0	0	0	0	0	I	0
cg01145600	0	keep	0	0	0	0	0	I	0
cg10193733	0	keep	0	0	0	0	0	I	0
cg15474435	0	keep	0	0	0	0	0	II	0
cg03333634	0	keep	0	0	0	0	0	I	0
cg25367890	4	discard	0	0	0	0	0	I	1
cg22997113	1	keep	0	0	0	0	0	II	0
cg07618928	3	keep	0	0	0	0	0	II	1
cg23755033	0	discard	0	0	0	1	0	II	0
cg11850773	0	keep	0	0	0	0	0	I	0
cg11729019	1	keep	0	0	0	0	0	II	0
cg01130192	0	keep	0	0	0	0	0	II	0
cg05967389	0	keep	0	0	0	0	0	II	0
cg09484593	0	keep	0	0	0	0	0	II	0
cg10193721	0	keep	0	0	0	0	0	I	0
cg09745688	0	discard	0	0	0	0	1	II	0
cg13520394	0	keep	0	0	0	0	0	II	0
cg25472897	1	discard	0	0	0	0	0	I	0
cg04522932	1	keep	0	0	0	0	0	II	0
cg04522931	0	keep	0	0	0	0	0	I	0
cg22997124	0	keep	0	0	0	0	0	I	0
cg00566713	1	keep	0	0	0	0	0	II	0
cg18349405	2	keep	0	0	0	0	0	II	1
cg16470309	0	keep	0	0	0	0	0	I	0
cg21085701	0	discard	0	0	0	1	0	II	0
cg01182076	3	discard	0	0	1	0	0	II	2
cg15754109	0	keep	0	0	0	0	0	II	0
cg16470306	4	discard	0	0	0	1	1	I	0
cg12760261	0	keep	0	0	0	0	0	II	0
cg08782002	1	keep	0	0	0	0	0	II	0
cg19147218	1	discard	0	0	0	0	0	I	0
cg00810187	1	discard	0	0	0	0	0	I	0
cg04272615	0	discard	1	0	0	0	0	II	0
cg07090813	0	keep	0	0	0	0	0	II	0
cg04272613	0	keep	0	0	0	0	0	II	0
cg16470319	1	discard	1	0	0	1	0	I	0
cg07117038	0	keep	0	0	0	0	0	I	0
cg04156464	1	keep	0	0	0	0	0	II	1
cg02125554	1	keep	0	0	0	0	0	II	1
cg26053526	1	keep	0	0	0	0	0	II	0
cg01492061	2	discard	1	0	1	0	0	II	0
cg08985785	1	discard	0	0	0	0	0	I	0
cg03546360	0	keep	0	0	0	0	0	I	0
cg17778556	1	discard	0	0	1	0	0	II	0
cg21402832	5	discard	0	0	1	0	1	II	2
cg06961354	3	discard	0	2	0	1	1	II	0
cg03287126	1	keep	0	0	0	0	0	II	0
cg12350474	0	keep	0	0	0	0	0	II	0
cg22087390	0	keep	0	0	0	0	0	I	0
cg11998173	1	keep	0	0	0	0	0	II	1
cg02264195	6	discard	0	0	1	0	0	I	0
cg18419271	1	discard	1	0	0	0	0	I	0
cg01509853	2	keep	0	0	0	0	0	II	0
cg08782022	3	discard	0	0	1	0	0	I	0
cg21703068	0	keep	0	0	0	0	0	I	0
cg09166022	0	discard	1	0	0	0	0	I	0
cg24637231	2	keep	0	0	0	0	0	II	0
cg07242540	2	discard	0	0	1	0	0	I	1
cg04903691	0	discard	0	0	0	0	1	II	0
cg05967340	0	keep	0	0	0	0	0	II	0
cg18256985	1	keep	0	0	0	0	0	II	0
cg04272632	0	keep	0	0	0	0	0	I	0
cg14756999	1	discard	0	0	1	0	0	II	0
cg04156483	1	keep	0	0	0	0	0	II	0
cg07117012	2	keep	0	0	0	0	0	II	0
cg26111030	0	keep	0	0	0	0	0	I	0
cg01182048	0	keep	0	0	0	0	0	II	0
cg15754112	1	keep	0	0	0	0	0	II	0
cg01509843	0	keep	0	0	0	0	0	I	0
cg21703056	1	keep	0	1	0	0	0	I	0
cg26053547	0	keep	0	0	0	0	0	II	0
cg23916044	2	keep	0	0	0	0	0	II	2
cg05816914	2	discard	0	0	1	0	0	II	0
cg18233405	0	keep	0	0	0	0	0	I	0
cg22087367	1	keep	0	0	0	0	0	II	0
cg25820858	0	keep	0	0	0	0	0	II	0
cg16060740	0	keep	0	0	0	0	0	I	0
cg02042156	2	keep	0	0	0	0	0	II	0
cg07117087	1	keep	0	0	0	0	0	II	0
cg07242563	0	keep	0	0	0	0	0	I	0
cg07242565	0	keep	0	0	0	0	0	II	0
cg24426391	7	discard	0	4	1	0	0	II	0
cg12760299	1	discard	0	0	1	0	1	II	0
cg26111019	0	keep	0	0	0	0	0	I	0
cg19287714	2	keep	0	0	0	0	0	II	0
cg19287711	1	discard	0	0	0	1	0	I	0
cg24233293	2	discard	0	0	1	0	0	II	0
cg02264182	0	keep	0	0	0	0	0	II	0
cg23604584	0	keep	0	0	0	0	0	I	0
cg02557322	1	discard	1	0	0	0	0	II	0
cg06961313	0	keep	0	0	0	0	0	II	0
cg01509809	2	keep	0	0	0	0	0	II	0
cg16077168	1	discard	0	0	1	1	0	II	0
cg16028694	1	keep	0	0	0	0	0	II	0
cg26392232	0	discard	0	0	0	1	0	II	0
cg13129888	1	keep	0	0	0	0	0	II	0
cg16060761	5	discard	0	1	0	0	0	I	0
cg07117068	4	discard	0	1	1	1	0	I	0
cg05187003	1	keep	0	0	0	0	0	II	0
cg02125528	0	keep	0	0	0	0	0	I	0
cg18007049	0	keep	0	0	0	0	0	II	0
cg21402886	3	keep	0	1	0	0	0	II	1
cg22087352	3	keep	0	1	0	0	0	II	0
cg06961323	1	keep	0	1	0	0	0	II	0
cg23916050	1	discard	0	0	0	0	0	I	0
cg18233416	0	keep	0	0	0	0	0	I	0
cg12509665	3	discard	0	0	0	0	0	I	0
cg07117059	1	discard	0	0	1	0	0	II	0
cg07571509	0	keep	0	0	0	0	0	I	0
cg18233411	2	keep	0	0	0	0	0	II	0
cg27360784	0	keep	0	0	0	0	0	I	0
cg22892237	0	keep	0	0	0	0	0	II	0
cg09439192	2	keep	0	0	0	0	0	II	0
cg18898496	1	discard	0	0	0	1	0	II	0
cg13432451	0	keep	0	0	0	0	0	II	0
cg07179759	1	discard	0	0	1	0	0	I	0
cg18898498	0	keep	0	0	0	0	0	II	0
cg18760876	0	discard	0	0	0	1	0	II	0
cg27417926	1	keep	0	0	0	0	0	II	0
cg27417922	2	discard	0	0	0	0	0	I	0
cg21273125	0	keep	0	0	0	0	0	II	0
cg25009896	1	keep	0	0	0	0	0	II	0
cg04903623	1	keep	0	0	0	0	0	II	0
cg20335672	2	keep	0	0	0	0	0	II	2
cg15993503	1	discard	0	0	1	1	0	II	0
cg27360762	0	keep	0	0	0	0	0	I	0
cg15310568	0	keep	0	0	0	0	0	II	0
cg24984653	0	keep	0	0	0	0	0	I	0
cg11239826	3	keep	0	0	0	0	0	II	1
cg22087338	0	keep	0	0	0	0	0	II	0
cg02113971	0	keep	0	0	0	0	0	II	0
cg04272694	0	keep	0	0	0	0	0	II	0
cg14844679	3	discard	0	0	1	0	0	II	0
cg11239823	1	keep	0	0	0	0	0	II	0
cg05355103	0	keep	0	0	0	0	0	II	0
cg10855825	0	keep	0	0	0	0	0	I	0
cg13113052	1	keep	0	0	0	0	0	II	0
cg12436196	3	discard	0	0	1	0	0	II	1
cg21273118	6	discard	0	0	0	1	0	I	0
cg25009862	1	keep	0	0	0	0	0	II	0
cg14018414	2	discard	0	0	1	0	0	II	0
cg24984629	0	keep	0	0	0	0	0	II	0
cg22523852	0	keep	0	0	0	0	0	I	0
cg14063809	2	keep	0	0	0	0	0	II	1
cg22523851	1	discard	0	0	1	1	0	I	0
cg14018412	8	discard	0	0	1	1	0	I	1
cg21273112	1	keep	0	0	0	0	0	II	0
cg15635728	0	keep	0	0	0	0	0	I	0
cg04156418	1	keep	0	0	0	0	0	II	0
cg07179770	0	keep	0	0	0	0	0	I	0
cg00881370	0	keep	0	0	0	0	0	II	0
cg10272731	1	discard	0	0	0	0	0	I	0
cg19376794	2	keep	0	0	0	0	0	II	1
cg00810133	1	keep	0	0	0	0	0	II	0
cg25919221	0	keep	0	0	0	0	0	II	0
cg24625634	1	discard	0	0	0	0	0	I	0
cg14756913	0	keep	0	0	0	0	0	II	0
cg16711124	1	keep	0	1	0	0	0	II	0
cg15993521	0	keep	0	0	0	0	0	II	0
cg04903600	0	keep	0	0	0	0	0	II	0
cg00881378	0	keep	0	0	0	0	0	II	0
cg00881372	3	keep	0	0	0	0	0	II	1
cg10438034	2	keep	0	0	0	0	0	II	1
cg24426371	1	keep	0	0	0	0	0	II	0
cg06570298	1	discard	1	0	1	0	0	II	0
cg12350407	2	keep	0	0	0	0	0	II	1
cg03772909	0	keep	0	0	0	0	0	I	0
cg11540707	1	discard	0	0	1	1	0	II	0
cg00881300	0	keep	0	0	0	0	0	II	0
cg24077770	0	keep	0	0	0	0	0	II	0
cg23378722	0	keep	0	0	0	0	0	II	0
cg03726147	1	keep	0	0	0	0	0	II	1
cg25009842	0	keep	0	0	0	0	0	I	0
cg01695994	0	discard	0	0	0	1	0	II	0
cg01311181	5	discard	0	0	0	0	0	I	1
cg15603734	1	discard	0	0	0	0	0	I	0
cg24894783	2	discard	0	0	1	0	0	II	1
cg27315348	1	discard	0	0	0	0	0	I	0
cg11540705	1	discard	0	0	1	0	0	II	0
cg18760837	2	discard	1	0	0	0	0	I	1
cg25919202	3	discard	0	0	0	0	0	I	0
cg18760835	0	keep	0	0	0	0	0	I	0
cg08399917	0	keep	0	0	0	0	0	I	0
cg27315341	0	keep	0	0	0	0	0	II	0
cg08985766	0	discard	0	0	0	1	0	II	0
cg24984698	3	discard	0	2	0	1	0	II	1
cg11998141	2	discard	0	0	0	0	0	I	0
cg18898440	0	keep	0	0	0	0	0	II	0
cg13584399	2	discard	0	0	1	0	0	II	0
cg14063817	1	discard	0	0	0	0	0	I	0
cg16711185	1	keep	0	0	0	0	0	II	0
cg13129833	0	discard	0	0	0	1	0	II	0
cg06400590	3	discard	0	0	1	0	0	II	0
cg13637654	0	keep	0	0	0	0	0	I	0
cg06400595	1	discard	0	0	0	0	0	I	0
cg27360727	0	keep	0	0	0	0	0	II	0
cg27315333	0	keep	0	0	0	0	0	II	0
cg08399929	0	keep	0	0	0	0	0	I	0
cg10438011	1	discard	0	0	0	0	0	I	0
cg18419276	2	discard	0	0	0	0	1	II	1
cg13432470	3	discard	0	0	0	0	0	I	2
cg05090106	0	keep	0	0	0	0	0	II	0
cg13113011	0	keep	0	0	0	0	0	II	0
cg23378706	0	keep	0	0	0	0	0	I	0
cg04272682	1	keep	0	0	0	0	0	II	0
cg19524350	1	discard	0	0	0	0	0	I	0
cg08280936	3	discard	0	0	1	0	0	II	1
cg10272779	0	keep	0	0	0	0	0	II	0
cg24894764	0	keep	0	0	0	0	0	I	0
cg22608764	1	keep	0	0	0	0	0	II	0
cg15754153	0	keep	0	0	0	0	0	II	0
cg16711165	5	discard	1	0	0	0	1	II	3
cg22703113	0	keep	0	0	0	0	0	II	0
cg15310583	1	keep	0	0	0	0	0	I	1
cg22703115	0	keep	0	0	0	0	0	II	0
cg24426329	1	discard	0	0	1	1	0	I	0
cg27315314	0	keep	0	0	0	0	0	II	0
cg18256949	2	discard	0	0	0	0	0	I	0
cg05022818	4	keep	0	0	0	0	0	II	1
cg21449897	1	discard	0	0	0	0	1	II	1
cg23939504	0	keep	0	0	0	0	0	II	0
cg19524362	1	discard	0	0	0	0	0	I	0
cg04395462	0	keep	0	0	0	0	0	II	0
cg20645058	1	keep	0	0	0	0	0	II	0
cg15830530	2	keep	0	1	0	0	0	II	0
cg26555306	3	keep	0	0	0	0	0	II	0
cg17453433	2	discard	1	0	1	0	0	II	1
cg17382198	0	keep	0	0	0	0	0	I	0
cg26644734	2	discard	1	0	1	0	0	II	1
cg15529551	0	keep	0	0	0	0	0	II	0
cg12403137	1	discard	0	0	0	0	0	I	0
cg12403142	2	discard	0	0	0	0	0	I	0
cg10301212	0	keep	0	0	0	0	0	II	0
cg18760055	0	keep	0	0	0	0	0	II	0
cg26111761	0	keep	0	0	0	0	0	I	0
cg12035103	3	keep	0	0	0	0	0	II	2
cg05022028	0	keep	0	0	0	0	0	II	0
cg26111757	1	discard	0	0	1	0	0	II	0
cg27068490	2	discard	0	0	0	0	0	I	0
cg27068491	0	keep	0	0	0	0	0	I	0
cg20645065	0	keep	0	0	0	0	0	II	0
cg24578966	1	keep	0	0	0	0	0	II	0
cg07242860	0	discard	0	0	0	0	1	II	0
cg12403148	1	keep	0	0	0	0	0	II	0
cg09484009	1	discard	0	0	0	0	0	I	0
cg09881716	1	discard	0	0	0	1	0	I	0
cg01720228	1	discard	0	0	0	0	1	II	0
cg11239575	0	keep	0	0	0	0	0	II	0
cg07602200	3	discard	0	0	1	0	0	II	0
cg23378396	1	keep	0	0	0	0	0	II	0
cg15335297	0	discard	0	0	0	1	0	II	0
cg20761860	0	keep	0	0	0	0	0	I	0
cg09791621	1	discard	0	0	0	0	0	I	0
cg09484019	0	keep	0	0	0	0	0	II	0
cg17453456	0	keep	0	0	0	0	0	II	0
cg13520053	0	keep	0	0	0	0	0	II	0
cg03539511	2	keep	0	0	0	0	0	II	1
cg07602210	1	keep	0	0	0	0	0	II	0
cg12403162	0	keep	0	0	0	0	0	II	0
cg21085625	2	keep	0	0	0	0	0	II	0
cg10301236	2	keep	0	0	0	0	0	II	1
cg15888366	3	discard	0	0	1	0	0	II	0
cg13977427	0	discard	1	0	0	0	0	II	0
cg20761853	0	keep	0	0	0	0	0	II	0
cg02125104	2	discard	0	0	1	1	0	II	0
cg10879207	1	keep	0	0	0	0	0	II	0
cg12308216	1	discard	1	0	0	0	0	II	1
cg11998932	0	discard	0	0	0	0	1	II	0
cg04395431	0	keep	0	0	0	0	0	II	0
cg18082362	2	keep	0	0	0	0	0	II	0
cg26644764	0	keep	0	0	0	0	0	I	0
cg17453460	1	keep	0	1	0	0	0	II	0
cg06570432	0	keep	0	0	0	0	0	II	0
cg08259755	0	keep	0	0	0	0	0	II	0
cg12922648	2	discard	1	0	0	0	0	II	0
cg15830544	0	keep	0	0	0	0	0	I	0
cg15529542	1	keep	0	0	0	0	0	II	0
cg20645040	0	keep	0	0	0	0	0	II	0
cg26961332	2	discard	0	0	1	0	0	I	0
cg21402035	0	keep	0	0	0	0	0	II	0
cg17966167	0	keep	0	0	0	0	0	II	0
cg15529532	3	discard	0	0	1	1	1	II	0
cg13977434	0	keep	0	0	0	0	0	I	0
cg16077536	4	discard	0	0	1	1	0	I	0
cg04545516	2	discard	0	0	1	0	0	II	0
cg20761844	1	keep	0	0	0	0	0	II	1
cg02276807	1	discard	1	0	0	0	0	I	0
cg20761840	1	keep	0	0	0	0	0	II	0
cg15830572	2	keep	0	0	0	0	0	II	0
cg16742873	0	keep	0	0	0	0	0	II	0
cg25289658	0	keep	0	0	0	0	0	II	0
cg16742874	1	discard	0	0	0	0	1	II	0
cg15619673	1	keep	0	0	0	0	0	II	0
cg00740089	1	discard	0	0	0	1	0	II	0
cg00740088	0	keep	0	0	0	0	0	II	0
cg21073212	1	discard	0	0	0	0	1	II	0
cg10301258	3	keep	0	0	0	0	0	II	0
cg21085686	1	discard	0	0	1	1	0	II	0
cg03714773	0	discard	0	0	0	0	1	II	0
cg18760094	0	keep	0	0	0	0	0	II	0
cg10301254	0	keep	0	0	0	0	0	II	0
cg21073216	2	keep	0	0	0	0	0	II	0
cg17966192	2	discard	0	0	1	0	0	II	0
cg01649538	0	keep	0	0	0	0	0	II	0
cg24977462	0	keep	0	0	0	0	0	I	0
cg04395498	1	keep	0	0	0	0	0	II	0
cg14756480	2	keep	0	0	0	0	0	II	0
cg14584935	0	keep	0	0	0	0	0	II	0
cg00810914	0	keep	0	0	0	0	0	I	0
cg12308243	0	keep	0	0	0	0	0	II	0
cg27170816	0	keep	0	0	0	0	0	II	0
cg13520011	0	keep	0	0	0	0	0	II	0
cg22535057	0	keep	0	0	0	0	0	I	0
cg01788191	0	keep	0	0	0	0	0	II	0
cg15830591	0	keep	0	0	0	0	0	II	0
cg20645074	0	keep	0	0	0	0	0	I	0
cg01266790	0	keep	0	0	0	0	0	II	0
cg12866899	3	discard	0	0	0	0	0	I	1
cg00810908	1	discard	0	0	1	0	0	I	0
cg12308279	1	keep	0	1	0	0	0	II	0
cg14584961	1	discard	0	0	1	0	0	I	0
cg17778382	1	discard	1	0	0	0	0	II	0
cg12308275	1	keep	0	0	0	0	0	II	0
cg23378365	0	keep	0	0	0	0	0	II	0
cg10540110	2	keep	0	0	0	0	0	II	1
cg24473633	0	keep	0	0	0	0	0	II	0
cg17453416	2	discard	0	0	1	0	0	II	0
cg19360425	2	discard	0	0	1	1	0	II	0
cg20953510	0	keep	0	0	0	0	0	II	0
cg10193671	2	discard	0	0	0	0	0	I	0
cg13520026	0	keep	0	0	0	0	0	I	0
cg18349138	1	discard	0	0	0	0	0	I	0
cg19524624	0	keep	0	0	0	0	0	I	0
cg20761810	1	discard	0	0	0	0	1	I	1
cg15498513	2	discard	1	0	0	0	0	II	1
cg15888340	0	keep	0	0	0	0	0	II	0
cg13977486	0	discard	0	0	0	0	1	II	0
cg26555310	2	discard	0	0	1	0	0	II	1
cg07242805	0	keep	0	0	0	0	0	I	0
cg04545556	3	keep	0	2	0	0	0	II	0
cg08926713	3	discard	1	0	1	0	0	II	0
cg15619643	0	keep	0	0	0	0	0	II	0
cg00076936	0	keep	0	0	0	0	0	II	0
cg15619641	0	keep	0	0	0	0	0	II	0
cg24473622	0	keep	0	0	0	0	0	I	0
cg12459904	2	keep	0	0	0	0	0	II	0
cg12403132	0	keep	0	0	0	0	0	II	0
cg21085679	0	discard	0	0	0	0	1	II	0
cg01145709	1	keep	0	0	0	0	0	II	0
cg11717782	0	discard	0	0	0	1	1	II	0
cg02276845	0	keep	0	0	0	0	0	II	0
cg13989810	1	keep	0	0	0	0	0	II	1
cg15888301	1	discard	0	0	0	0	0	I	0
cg14310533	2	discard	0	0	1	0	0	II	0
cg24397552	1	keep	0	0	0	0	0	II	0
cg15310857	2	keep	0	2	0	0	0	II	0
cg19360482	1	keep	0	0	0	0	0	II	0
cg03333361	0	discard	0	0	0	1	0	I	0
cg03253268	1	keep	0	0	0	0	0	II	0
cg20941956	0	keep	0	0	0	0	0	II	0
cg01266707	1	discard	0	0	0	1	0	I	1
cg02276831	1	keep	0	0	0	0	0	II	0
cg00810956	1	discard	0	0	0	0	0	I	0
cg21402096	0	keep	0	0	0	0	0	II	0
cg12692753	0	keep	0	0	0	0	0	I	0
cg12459923	0	keep	0	0	0	0	0	II	0
cg13205059	3	discard	0	2	1	0	0	II	0
cg04919681	0	discard	0	0	0	0	1	II	0
cg10122477	1	keep	0	0	0	0	0	II	0
cg10122474	0	keep	0	0	0	0	0	I	0
cg19968403	1	discard	0	0	0	0	0	I	0
cg22980453	3	discard	0	0	1	0	0	II	0
cg10122479	1	keep	0	0	0	0	0	II	1
cg19903001	0	discard	0	0	0	1	1	I	0
cg02276822	1	discard	0	0	0	0	0	I	0
cg02276823	1	discard	0	0	0	0	1	II	0
cg00810945	0	keep	0	0	0	0	0	II	0
cg12760869	1	discard	0	0	0	0	1	I	0
cg15310873	0	discard	0	0	0	0	1	II	0
cg12459932	0	keep	0	0	0	0	0	I	0
cg15310872	1	discard	0	0	0	1	0	II	0
cg15310871	1	keep	0	1	0	0	0	I	0
cg13989834	4	discard	0	0	1	0	0	II	1
cg14584926	0	keep	0	0	0	0	0	II	0
cg13205050	1	keep	0	0	0	0	0	II	0
cg04510420	0	keep	0	0	0	0	0	I	0
cg22980427	1	discard	0	0	1	0	0	II	0
cg12866859	0	keep	0	0	0	0	0	II	0
cg15450160	1	keep	0	0	0	0	0	II	1
cg16734845	1	discard	0	0	0	1	0	II	0
cg12956472	2	discard	0	0	0	1	0	II	0
cg02276826	2	discard	0	0	1	0	0	I	0
cg03726312	0	keep	0	0	0	0	0	II	0
cg00810939	4	discard	0	0	0	0	0	I	0
cg02125191	0	keep	0	0	0	0	0	II	0
cg19968421	0	discard	1	0	0	0	0	II	0
cg03007571	1	keep	0	0	0	0	0	II	0
cg16249894	0	keep	0	0	0	0	0	I	0
cg02696327	1	keep	0	0	0	0	0	II	0
cg19287277	0	keep	0	0	0	0	0	II	0
cg11239506	2	discard	0	0	0	0	0	I	0
cg22535084	0	keep	0	0	0	0	0	I	0
cg03333377	0	discard	0	0	0	0	1	II	0
cg23414001	0	keep	0	0	0	0	0	II	0
cg02276817	1	discard	0	0	1	0	0	II	0
cg22535089	3	discard	0	0	0	1	0	II	1
cg13989854	1	keep	0	0	0	0	0	II	0
cg07179816	3	discard	0	0	1	0	0	I	0
cg13989852	1	keep	0	0	0	0	0	II	0
ch.4.1707696F	1	keep	0	0	0	0	0	II	0
cg06570447	3	discard	0	0	1	1	0	II	0
cg09246878	0	keep	0	0	0	0	0	II	0
cg09791681	0	keep	0	0	0	0	0	II	0
cg11850058	0	keep	0	0	0	0	0	II	0
cg05022061	2	keep	0	0	0	0	0	II	1
cg18267471	0	keep	0	0	0	0	0	II	0
cg03726377	1	discard	0	0	1	1	0	II	0
cg19524676	0	keep	0	0	0	0	0	II	0
cg05355078	0	keep	0	0	0	0	0	II	0
cg23923023	2	discard	0	1	1	1	0	II	0
cg08759112	0	keep	0	0	0	0	0	II	0
cg19287220	1	discard	0	0	0	0	0	I	0
cg08759130	0	keep	0	0	0	0	0	II	0
cg05022059	2	keep	0	0	0	0	0	II	0
cg07179825	0	discard	0	0	0	1	0	II	0
cg21580998	0	keep	0	0	0	0	0	II	0
cg16734817	0	keep	0	0	0	0	0	I	0
cg02784144	0	keep	0	0	0	0	0	II	0
cg09791673	0	keep	0	0	0	0	0	II	0
cg02264407	1	discard	0	0	1	0	0	II	0
cg00740020	1	discard	0	0	0	0	0	I	0
cg04510459	2	keep	0	0	0	0	0	II	0
cg18267489	1	discard	0	0	0	0	0	I	0
cg12126027	1	discard	0	0	0	0	0	I	0
cg10122434	1	keep	0	0	0	0	0	II	0
cg19524681	4	keep	0	0	0	0	0	II	0
cg07179821	0	keep	0	0	0	0	0	I	0
cg05022087	1	keep	0	0	0	0	0	II	0
cg00810986	0	keep	0	0	0	0	0	I	0
cg05828497	0	discard	0	0	0	0	1	II	0
cg12692722	0	keep	0	0	0	0	0	II	0
cg09246897	0	keep	0	0	0	0	0	II	0
cg12692727	0	keep	0	0	0	0	0	II	0
cg09791665	0	keep	0	0	0	0	0	I	0
cg17762420	3	discard	0	0	0	1	0	I	0
cg22071015	1	discard	0	0	1	0	0	II	0
cg05355055	3	discard	0	0	1	1	0	II	1
cg08759150	0	discard	0	0	0	1	0	II	0
ch.20.393029F	1	keep	0	0	0	0	0	II	0
[truncated: 483,513 more rows]
